# Supplementary material for: Association mapping of hybrid seed set and heterosis in a central European multi-parental wheat population
Source: Theor Appl Genet. 2026 Apr 28;139(5):140. doi: 10.1007/s00122-026-05247-0 (PMC13124887; doi:10.1007/s00122-026-05247-0)
Supplement: Supplementary file 1 — Supplementary file1 (XLSX 387 KB) [file 122_2026_5247_MOESM1_ESM.xlsx]

## Sheet: Supplementary Table S1
Supplementary Table S1. Biparental populations of doubled haploid lines (DHs) evaluated in two experimental series (Series I and II). The DH lines were derived from non-orthogonal crosses among nine Central European elite winter wheat cultivars.
Population	Number of DHs
Series I
Benchmark × Porthus	30
Bussard × KWS Ferrum	16
Hermann × KWS Ferrum	34
Hermann × Mulan	7
KWS Ferrum × Benchmark	61
Series II
Hermann × Benchmark	21
KWS Ferrum × Porthus	32
KWS Livius × Bussard	30
KWS Malibu × Bussard	30
Porthus × LG Quadrant	33
Total population	294

## Sheet: Supplementary Table S2
Supplementary Table S2. Summary statistics and variance components for traits evaluated in Series I and Series II. For each trait and genotype group (Line and Hybrid), summary statistics include the minimum (min), mean, maximum (max), and coefficient of variation (CV) among the best linear unbiased estimates (BLUEs) of genotypes, together with the number of evaluated genotypes (n). Variance compo…
	Series I				Series II
Trait	GY	HD	PH	YR	GY	HD	PH	LR
n Gen total	457	457	457	457	461	461	461	461
n Line	157	157	157	157	161	161	161	161
Line min	3.5	148.1	55.2	2	6.6	139.2	69.3	3.3
Line mean	5.3	152.8	73.8	4	8.2	146.7	82.9	5
Line max	6.5	156.5	93.8	7.1	9.7	150.1	102	6.7
Line CV	10.2	1.4	9.8	24.3	7.7	1.4	8	13.5
σ2g Line	0.21***	4.50***	49.68***	0.62***	0.31***	4.14***	38.95***	0.31***
H² Line	0.72	0.93	0.96	0.66	0.81	0.96	0.89	0.71
n Hybrid	296	296	296	296	292	292	292	292
Hybrid min	5.7	148.6	72.5	2.5	7.1	140	68.7	3.5
Hybrid mean	6.3	151.8	81.2	4	8.9	145.5	81.9	5
Hybrid max	7	156	91.5	5.4	10.1	149.2	97.3	6.5
Hybrid CV	4.1	1.2	5.3	13	7.1	1.7	7.2	11.2
σ2g Hybrid	0.03***	2.98***	16.79***	0.14***	0.35***	5.66***	30.03***	0.21***
H² Hybrid	0.52	0.91	0.9	0.54	0.87	0.97	0.88	0.68
*,**,*** refers to P ≤ 0.05, 0.01, 0.001, respectively.

## Sheet: Supplementary Table S3
Supplementary Table S3. Genome-wide association study (GWAS) summary of significant marker–trait associations across two evaluation series (SI, SII). Columns: Trait, Series, Marker (ID), Chromosome, Position (bp) (physical positions on the IWGSC RefSeq v2.1 assembly of Chinese Spring; Zhu et al., 2021), P-value, and R² (proportion of phenotypic variance explained by the set of significant markers…
Trait	Series	Marker	Chromosome	Position (bp)	P-value	R2
Seed Set	SI	BobWhite_c19945_341	2B	14883831	0.000249
Seed Set	SI	BS00044332_51	2B	10885844	0.000509	0.05
Seed Set	SI	AX-158547359	2B	10886513	0.000509
Seed Set	SI	AX-94548077	2B	15741294	0.000509
Seed Set	SII	tplb0025b13_2687	1A	4379934	5.99e-05
Seed Set	SII	Excalibur_c43567_850	1B	8526633	0.000327	0.185
Seed Set	SII	AX-94417784	1B	249148365	0.000322
Seed Set	SII	wsnp_Ex_c2337_4379619	2A	589430486	0.000125
FTbegin	SI	GENE-0717_28	2A	33604075	0.000145
FTbegin	SI	wsnp_Ex_c22913_32130617	4A	24579335	0.000304	0.421
FTbegin	SI	AX-95151786	5D	561695193	0.000494
FTbegin	SII	AX-158586455	5B	17833838	2.61e-05
FTbegin	SII	AX-158586456	5B	18179410	2.61e-05
FTbegin	SII	AX-158586457	5B	18192950	2.61e-05
FTbegin	SII	AX-94559061	5B	18225343	2.61e-05
FTbegin	SII	BS00015136_51	5B	18225450	2.61e-05
FTbegin	SII	BS00065543_51	5B	17835441	2.61e-05
FTbegin	SII	Excalibur_c11605_156	5B	18201774	2.61e-05
FTbegin	SII	Excalibur_c30273_138	5D	23610990	2.61e-05
FTbegin	SII	GENE-3207_134	5D	23610423	2.61e-05
FTbegin	SII	Kukri_c23694_370	5A	19169534	2.61e-05
FTbegin	SII	RAC875_c22387_117	6B	170575020	2.61e-05
FTbegin	SII	AX-110448210	5B	551608468	3.44e-05
FTbegin	SII	AX-158585741	5B	553636020	3.44e-05
FTbegin	SII	AX-89439999	5B	552318050	3.44e-05
FTbegin	SII	AX-94515669	5B	552318430	3.44e-05	0.362
FTbegin	SII	BobWhite_c19327_99	5B	551792745	3.44e-05
FTbegin	SII	BobWhite_c23903_443	5B	551693396	3.44e-05
FTbegin	SII	Kukri_c35352_483	5B	551606536	3.44e-05
FTbegin	SII	RAC875_c42281_112	5A	570116677	3.44e-05
FTbegin	SII	RAC875_c36779_148	5B	551695109	3.49e-05
FTbegin	SII	AX-109341038	3A	691342877	4.83e-05
FTbegin	SII	AX-158523233	3A	691005263	4.83e-05
FTbegin	SII	AX-158523234	3A	691368729	4.83e-05
FTbegin	SII	AX-158612744	3A	691125568	4.83e-05
FTbegin	SII	BS00022256_51	3A	691130110	4.83e-05
FTbegin	SII	BS00035576_51	3A	691134334	4.83e-05
FTbegin	SII	BS00110564_51	3A	691130179	4.83e-05
FTbegin	SII	Tdurum_contig12682_319	3A	691065910	4.83e-05
FTbegin	SII	Excalibur_c49977_170	3D	36127039	0.000177
FTdur	SI	BS00111120_51	7A	121009060	0.000444	0.072
FTend	SI	wsnp_Ex_c22913_32130617	4A	24579335	1.69e-06
FTend	SI	IACX3391	4A	21481255	2.11e-06
FTend	SI	BS00043286_51	4A	7358951	9.81e-05	0.077
FTend	SI	AX-94500240	6B	559156614	0.000219
FTend	SI	wsnp_Ex_c14478_22481430	4A	8171533	0.000249
FTend	SI	wsnp_Ku_c44760_51961180	7A	693678593	0.000284
FTend	SII	AX-158586455	5B	17833838	6.53e-05
FTend	SII	AX-158586456	5B	18179410	6.53e-05
FTend	SII	AX-158586457	5B	18192950	6.53e-05
FTend	SII	AX-94559061	5B	18225343	6.53e-05
FTend	SII	BS00015136_51	5B	18225450	6.53e-05
FTend	SII	BS00065543_51	5B	17835441	6.53e-05
FTend	SII	Excalibur_c11605_156	5B	18201774	6.53e-05
FTend	SII	Excalibur_c30273_138	5D	23610990	6.53e-05
FTend	SII	GENE-3207_134	5D	23610423	6.53e-05
FTend	SII	Kukri_c23694_370	5A	19169534	6.53e-05
FTend	SII	RAC875_c22387_117	6B	170575020	6.53e-05	0.245
FTend	SII	AX-110448210	5B	551608468	9.64e-05
FTend	SII	AX-158585741	5B	553636020	9.64e-05
FTend	SII	AX-89439999	5B	552318050	9.64e-05
FTend	SII	AX-94515669	5B	552318430	9.64e-05
FTend	SII	BobWhite_c19327_99	5B	551792745	9.64e-05
FTend	SII	BobWhite_c23903_443	5B	551693396	9.64e-05
FTend	SII	Kukri_c35352_483	5B	551606536	9.64e-05
FTend	SII	RAC875_c42281_112	5A	570116677	9.64e-05
FTend	SII	RAC875_c36779_148	5B	551695109	0.000165
FTend	SII	AX-158522282	2D	496818821	0.000291
HD	SI	wsnp_Ex_c22913_32130617	4A	24579335	1.73e-05
HD	SI	IACX3391	4A	21481255	4.01e-05
HD	SI	BS00022276_51	2D	31414525	8.22e-05
HD	SI	GENE-0717_28	2A	33604075	0.000133
HD	SI	wsnp_Ku_c3684_6789632	5B	573860064	0.000216
HD	SI	AX-158542713	5A	579948985	0.000243
HD	SI	AX-158565171	5A	582688519	0.000243
HD	SI	AX-89311025	5A	582824018	0.000243
HD	SI	AX-94619088	5A	579923422	0.000243
HD	SI	AX-94837642	5B	569728971	0.000243
HD	SI	BS00044408_51	5A	582691476	0.000243
HD	SI	BS00065481_51	5A	583354964	0.000243
HD	SI	Excalibur_c37943_221	5A	582836275	0.000243
HD	SI	wsnp_Ku_c20011_29589289	5A	582827085	0.000243	0.504
HD	SI	wsnp_Ku_c20011_29589514	5A	582825788	0.000243
HD	SI	AX-158600906	7A	705857049	0.000287
HD	SI	Excalibur_c61603_1052	7A	705860677	0.000334
HD	SI	Tdurum_contig43216_852	7B	709054022	0.000334
HD	SI	AX-89618652	7A	705860520	0.000344
HD	SI	AX-95011403	7A	705832114	0.000344
HD	SI	Tdurum_contig54832_139	7A	705833461	0.000344
HD	SI	AX-94803317	4D	509554155	0.000409
HD	SI	wsnp_Ku_c44760_51961180	7A	693678593	0.000443
HD	SI	AX-158542047	3D	45902166	0.000446
HD	SI	AX-158558281	3D	45339094	0.000446
HD	SI	AX-94507987	3D	44928591	0.000446
HD	SI	TA007097-1452	3D	45171616	0.000446
HD	SI	CAP8_rep_c4857_90	7D	490715015	0.000483
HD	SII	AX-158586455	5B	17833838	2.4e-05
HD	SII	AX-158586456	5B	18179410	2.4e-05
HD	SII	AX-158586457	5B	18192950	2.4e-05
HD	SII	AX-94559061	5B	18225343	2.4e-05
HD	SII	BS00015136_51	5B	18225450	2.4e-05
HD	SII	BS00065543_51	5B	17835441	2.4e-05
HD	SII	Excalibur_c11605_156	5B	18201774	2.4e-05
HD	SII	Excalibur_c30273_138	5D	23610990	2.4e-05
HD	SII	GENE-3207_134	5D	23610423	2.4e-05
HD	SII	Kukri_c23694_370	5A	19169534	2.4e-05
HD	SII	RAC875_c22387_117	6B	170575020	2.4e-05
HD	SII	Excalibur_c49977_170	3D	36127039	4.61e-05
HD	SII	AX-110448210	5B	551608468	7.36e-05
HD	SII	AX-158585741	5B	553636020	7.36e-05
HD	SII	AX-89439999	5B	552318050	7.36e-05	0.324
HD	SII	AX-94515669	5B	552318430	7.36e-05
HD	SII	BobWhite_c19327_99	5B	551792745	7.36e-05
HD	SII	BobWhite_c23903_443	5B	551693396	7.36e-05
HD	SII	Kukri_c35352_483	5B	551606536	7.36e-05
HD	SII	RAC875_c42281_112	5A	570116677	7.36e-05
HD	SII	RAC875_c36779_148	5B	551695109	8.19e-05
HD	SII	AX-109341038	3A	691342877	0.000192
HD	SII	AX-158523233	3A	691005263	0.000192
HD	SII	AX-158523234	3A	691368729	0.000192
HD	SII	AX-158612744	3A	691125568	0.000192
HD	SII	BS00022256_51	3A	691130110	0.000192
HD	SII	BS00035576_51	3A	691134334	0.000192
HD	SII	BS00110564_51	3A	691130179	0.000192
HD	SII	Tdurum_contig12682_319	3A	691065910	0.000192
PH	SI	AX-158537145	4B	30610615	1.26e-12
PH	SI	Tdurum_contig64772_417	4B	29264670	5.28e-12
PH	SI	AX-158564543	4B	39845294	3.74e-10
PH	SI	AX-111081978	4B	39154732	4.27e-09
PH	SI	AX-158564542	4B	40594234	4.27e-09
PH	SI	BobWhite_s64797_152	4D	26301498	4.27e-09
PH	SI	RAC875_c19303_228	4B	40589893	4.27e-09
PH	SI	Tdurum_contig33737_157	4B	40433629	4.27e-09
PH	SI	AX-158537142	4B	40597926	7.99e-09
PH	SI	Tdurum_contig82378_561	4B	38234655	1.23e-06
PH	SI	wsnp_Ex_c18965_27868480	6A	431924566	2.7e-06
PH	SI	Excalibur_rep_c106078_822	1B	596114575	6.68e-06
PH	SI	Excalibur_c64418_447	4D	6758638	7.61e-06
PH	SI	AX-158542410	4B	15719027	1.07e-05
PH	SI	Tdurum_contig31139_143	4B	15715608	1.07e-05
PH	SI	AX-158583314	4B	18739805	1.76e-05
PH	SI	Tdurum_contig62016_241	4B	106012044	2.56e-05
PH	SI	Tdurum_contig81797_369	4B	49791603	2.71e-05
PH	SI	IAAV3758	4D	11978602	3.69e-05
PH	SI	AX-110410443	4B	28663055	5.85e-05
PH	SI	Tdurum_contig10322_1908	4B	13627367	5.91e-05
PH	SI	AX-158542307	4B	18113630	6.46e-05
PH	SI	wsnp_Ex_c37502_45236634	4B	17791122	6.46e-05
PH	SI	tplb0035d20_506	4D	9362341	6.54e-05
PH	SI	AX-110558946	6A	449241166	6.56e-05
PH	SI	AX-158543245	6A	457054412	6.56e-05
PH	SI	AX-158587853	6A	433008850	6.56e-05
PH	SI	AX-158588008	6A	448103412	6.56e-05
PH	SI	BS00033795_51	6A	405014698	6.56e-05
PH	SI	BS00078715_51	6A	426544250	6.56e-05
PH	SI	BS00086046_51	6A	427721801	6.56e-05
PH	SI	CAP11_c1206_301	6A	444258250	6.56e-05
PH	SI	Excalibur_c1492_1282	6A	438269339	6.56e-05
PH	SI	Excalibur_c34574_452	6A	452136764	6.56e-05
PH	SI	Excalibur_c49239_97	6A	442131603	6.56e-05
PH	SI	IAAV7384	6A	457065563	6.56e-05
PH	SI	Kukri_c1281_515	6B	459141641	6.56e-05
PH	SI	wsnp_BE403421A_Ta_2_1	6A	441054407	6.56e-05	0.662
PH	SI	wsnp_Ex_c1104_2118684	6A	433752193	6.56e-05
PH	SI	wsnp_Ku_c3354_6228863	6B	462736030	6.56e-05
PH	SI	wsnp_Ku_c8394_14267750	6A	405487549	6.56e-05
PH	SI	BS00011510_51	4B	17789352	7.82e-05
PH	SI	Tdurum_contig31139_79	4B	15715672	8.25e-05
PH	SI	Excalibur_c14859_394	1B	595748819	8.39e-05
PH	SI	AX-110370289	4B	24205707	0.000115
PH	SI	AX-158564494	4B	15020130	0.000137
PH	SI	AX-158583339	4B	15020380	0.000137
PH	SI	AX-109311996	4B	28623094	0.000162
PH	SI	AX-94545917	4B	28608230	0.000162
PH	SI	RAC875_c55891_712	1B	571665228	0.000178
PH	SI	Kukri_c38882_391	6A	436476510	0.000183
PH	SI	AX-158556017	4B	40142939	0.000201
PH	SI	AX-158583311	4B	38233612	0.000201
PH	SI	AX-94707905	4B	39163544	0.000201
PH	SI	Tdurum_contig82378_264	4D	23866195	0.000201
PH	SI	Kukri_c17900_887	4A	592970249	0.000203
PH	SI	RAC875_c47145_80	4A	592970211	0.000203
PH	SI	BS00087178_51	6A	434769588	0.000207
PH	SI	AX-89451517	4B	24107636	0.000241
PH	SI	AX-95659405	4B	24099714	0.000241
PH	SI	Kukri_c26943_862	4D	43104096	0.000271
PH	SI	AX-94413462	4B	125065552	0.000275
PH	SI	AX-158527035	6A	459022895	0.000275
PH	SI	AX-158587854	6A	462721251	0.000275
PH	SI	BS00036878_51	6A	458068017	0.000275
PH	SI	AX-110953923	4B	37951644	0.000281
PH	SI	AX-158556025	4B	109826119	0.000359
PH	SI	AX-95012217	4B	100902642	0.000359
PH	SI	BS00007684_51	4B	106483710	0.000359
PH	SI	BS00075746_51	4B	102031933	0.000359
PH	SI	BS00105791_51	4B	109156301	0.000359
PH	SI	IAAV2440	4D	71438908	0.000359
PH	SI	IAAV4163	4A	526082484	0.000359
PH	SI	IAAV5831	4D	68875899	0.000359
PH	SI	Ra_c26080_461	4B	39348667	0.000439
PH	SI	AX-158588216	6A	103686489	0.000452
PH	SII	AX-158537145	4B	30610615	5.86e-15
PH	SII	Tdurum_contig64772_417	4B	29264670	8.78e-12
PH	SII	BS00095416_51	4B	42978870	9.22e-12
PH	SII	Tdurum_contig82378_561	4B	38234655	1.41e-11
PH	SII	CAP11_c601_120	4B	41521498	1.98e-11
PH	SII	AX-111081978	4B	39154732	1.22e-10
PH	SII	AX-158537142	4B	40597926	1.22e-10
PH	SII	AX-158538768	4B	41975066	1.22e-10
PH	SII	AX-158542366	4B	41774360	1.22e-10
PH	SII	AX-158542367	4B	41517589	1.22e-10
PH	SII	AX-158556017	4B	40142939	1.22e-10
PH	SII	AX-158564542	4B	40594234	1.22e-10
PH	SII	AX-158564543	4B	39845294	1.22e-10
PH	SII	AX-158583311	4B	38233612	1.22e-10
PH	SII	AX-94513493	4B	41775005	1.22e-10
PH	SII	AX-94707905	4B	39163544	1.22e-10
PH	SII	AX-95148678	4B	41745750	1.22e-10
PH	SII	BS00033614_51	4B	42038323	1.22e-10
PH	SII	BobWhite_s64797_152	4D	26301498	1.22e-10
PH	SII	RAC875_c19303_228	4B	40589893	1.22e-10
PH	SII	Ra_c26080_461	4B	39348667	1.22e-10
PH	SII	Tdurum_contig33737_157	4B	40433629	1.22e-10
PH	SII	Tdurum_contig82378_264	4D	23866195	1.22e-10
PH	SII	BS00021986_51	4B	41521165	1.85e-10
PH	SII	IAAV971	4B	43533249	3.86e-08
PH	SII	AX-158542343	4B	17824548	4.88e-08
PH	SII	tplb0060n12_565	4B	17821641	5.14e-08
PH	SII	AX-158618805	4B	55561320	1.67e-07
PH	SII	Excalibur_c56787_95	4B	62313549	1.67e-07
PH	SII	AX-108883190	4B	610897909	2.6e-07
PH	SII	AX-109301372	4B	611140081	2.6e-07
PH	SII	AX-94619302	4D	482847513	2.6e-07
PH	SII	BobWhite_c2646_141	4B	611116580	2.6e-07
PH	SII	Excalibur_c37565_709	4D	482376603	2.6e-07
PH	SII	Kukri_c20125_281	4B	611077187	2.6e-07
PH	SII	AX-158558529	4B	81696264	7.15e-07
PH	SII	Excalibur_c17607_542	4B	81062793	7.15e-07
PH	SII	CAP12_c3074_192	1A	5048225	1.11e-06
PH	SII	Tdurum_contig50625_2342	4B	15855707	1.18e-06
PH	SII	AX-158558590	4B	42993480	1.71e-06
PH	SII	AX-110442718	4B	46047605	3.24e-06
PH	SII	BS00022258_51	4B	48696272	3.24e-06
PH	SII	AX-110579601	4B	16002365	3.43e-06
PH	SII	AX-158556027	4B	16001578	3.43e-06
PH	SII	BS00010115_51	4B	15855856	3.43e-06
PH	SII	Excalibur_c7581_791	4D	7947620	3.43e-06
PH	SII	Excalibur_rep_c79414_306	4B	15855785	3.43e-06
PH	SII	IACX7746	4B	15855875	3.43e-06
PH	SII	TA001911-0254-w	4B	17787558	3.43e-06
PH	SII	Tdurum_contig76559_124	4B	15848436	3.43e-06
PH	SII	AX-158542345	4B	18113462	3.72e-06
PH	SII	AX-158550390	4B	17789937	3.72e-06
PH	SII	Kukri_rep_c106598_114	4B	17789671	3.72e-06
PH	SII	Kukri_rep_c106598_51	4B	18766071	3.72e-06
PH	SII	IAAV4595	4B	427728110	4.92e-06
PH	SII	AX-109895305	4B	96773333	6.11e-06
PH	SII	AX-94465680	4B	89452409	6.11e-06
PH	SII	BS00018707_51	4B	98102036	6.11e-06
PH	SII	Excalibur_rep_c67779_2380	4B	92537401	6.11e-06
PH	SII	AX-110915229	4B	48696953	8.65e-06
PH	SII	AX-158558548	4B	44914206	8.65e-06
PH	SII	Tdurum_contig81797_369	4B	49791603	8.65e-06
PH	SII	Excalibur_c48668_341	4B	569339839	9.72e-06
PH	SII	AX-158542333	4B	13389372	1.41e-05
PH	SII	AX-89538793	4B	13390234	1.41e-05
PH	SII	Tdurum_contig33826_290	4B	73646946	1.45e-05
PH	SII	AX-110953923	4B	37951644	2.69e-05
PH	SII	AX-110053164	4B	75236552	3.39e-05
PH	SII	AX-158583306	4B	55984487	3.39e-05
PH	SII	AX-86184627	4B	69092300	3.39e-05
PH	SII	BS00102182_51	4B	64405959	3.39e-05
PH	SII	GENE-2462_1056	4B	69914078	3.39e-05
PH	SII	IAAV585	4B	52927384	3.39e-05
PH	SII	IACX5762	4B	69056506	3.39e-05
PH	SII	IACX5783	4B	63305050	3.39e-05
PH	SII	Kukri_c26943_862	4D	43104096	3.39e-05
PH	SII	TA002925-3757	4D	43867423	3.39e-05
PH	SII	Tdurum_contig12116_297	4B	63644263	3.39e-05
PH	SII	Tdurum_contig48090_374	4B	64408649	3.39e-05
PH	SII	AX-158538772	4B	81056728	3.61e-05
PH	SII	AX-158542382	4B	94198423	3.61e-05
PH	SII	AX-158542387	4B	92485126	3.61e-05
PH	SII	AX-158564583	4B	98179470	3.61e-05
PH	SII	BS00029342_51	4B	94962992	3.61e-05
PH	SII	IACX773	4D	62600632	3.61e-05	0.672
PH	SII	TA004656-0593	4D	65005873	3.61e-05
PH	SII	Tdurum_contig13979_143	4B	57675294	3.61e-05
PH	SII	Tdurum_contig61465_781	4B	89059308	3.61e-05
PH	SII	Excalibur_c642_481	7B	716180733	4.15e-05
PH	SII	AX-158550260	4B	636899805	4.3e-05
PH	SII	wsnp_Ex_c26285_35531618	4B	637033418	4.3e-05
PH	SII	wsnp_Ex_c26285_35532440	4B	637036007	4.3e-05
PH	SII	wsnp_Ex_c26285_35531324	5A	678941808	6.36e-05
PH	SII	wsnp_Ku_c12503_20174234	4D	497070115	6.36e-05
PH	SII	AX-89430214	6D	473285248	6.83e-05
PH	SII	BS00025819_51	4B	100904735	7.71e-05
PH	SII	IAAV3868	4B	103806876	7.71e-05
PH	SII	Tdurum_contig42211_2280	4B	100902462	7.71e-05
PH	SII	AX-158558527	4B	253292327	7.79e-05
PH	SII	IAAV5175	4D	208792232	7.79e-05
PH	SII	RAC875_c75075_313	4B	310932752	7.79e-05
PH	SII	AX-158530941	6D	477347371	9.22e-05
PH	SII	AX-158536281	6D	476125218	9.22e-05
PH	SII	AX-158589782	6D	477178511	9.22e-05
PH	SII	AX-89402519	7D	31218709	9.22e-05
PH	SII	AX-94926100	6D	476127211	9.22e-05
PH	SII	BS00011061_51	6D	477345280	9.22e-05
PH	SII	BobWhite_c5872_65	6D	477349885	9.22e-05
PH	SII	Excalibur_rep_c106283_82	6B	701422022	9.22e-05
PH	SII	GENE-4178_327	6B	702157401	9.22e-05
PH	SII	GENE-4178_89	6A	605237602	9.22e-05
PH	SII	IACX1749	6B	702155662	9.22e-05
PH	SII	RAC875_c25738_168	6D	477348842	9.22e-05
PH	SII	AX-158530929	6D	476396510	0.000121
PH	SII	AX-158538704	4B	600333944	0.000122
PH	SII	AX-158582643	4B	611207164	0.000122
PH	SII	AX-158598898	4B	601804166	0.000122
PH	SII	AX-94679648	4B	600467533	0.000122
PH	SII	BS00039402_51	4B	602113589	0.000122
PH	SII	BS00048794_51	4B	600879370	0.000122
PH	SII	BS00064041_51	4B	601711838	0.000122
PH	SII	BS00109813_51	4B	602072382	0.000122
PH	SII	Excalibur_c47209_87	4D	478183769	0.000122
PH	SII	Kukri_c64668_958	5A	661323466	0.000122
PH	SII	Ra_c106922_1879	4B	611700021	0.000122
PH	SII	Ra_c106922_296	4B	611702553	0.000122
PH	SII	Ra_c106922_334	5A	661311484	0.000122
PH	SII	Tdurum_contig10137_89	4B	611189160	0.000122
PH	SII	Tdurum_contig29112_483	5A	661324706	0.000122
PH	SII	wsnp_Ex_c48922_53681502	4B	612004670	0.000122
PH	SII	AX-108875894	4B	107696936	0.000164
PH	SII	AX-158556025	4B	109826119	0.000164
PH	SII	AX-158618769	4B	99189333	0.000164
PH	SII	AX-95012217	4B	100902642	0.000164
PH	SII	BS00007684_51	4B	106483710	0.000164
PH	SII	BS00022576_51	4B	106483303	0.000164
PH	SII	BS00075746_51	4B	102031933	0.000164
PH	SII	BS00105791_51	4B	109156301	0.000164
PH	SII	IAAV2440	4D	71438908	0.000164
PH	SII	IAAV4163	4A	526082484	0.000164
PH	SII	IAAV5831	4D	68875899	0.000164
PH	SII	Tdurum_contig42211_1634	4B	100903108	0.000164
PH	SII	Tdurum_contig62016_241	4B	106012044	0.000164
PH	SII	Tdurum_contig93168_52	4B	99627548	0.000164
PH	SII	AX-158530739	6D	486548865	0.000177
PH	SII	BS00030571_51	4B	601338918	0.000185
PH	SII	Ra_c106922_266	4B	611702583	0.000185
PH	SII	AX-89747834	4B	26180857	0.000186
PH	SII	AX-110904755	4B	633264342	0.000214
PH	SII	AX-158530750	6D	486210319	0.000241
PH	SII	AX-158600736	6D	486415729	0.000241
PH	SII	AX-94533650	6D	486219657	0.000241
PH	SII	AX-94567100	6B	718947675	0.000241
PH	SII	BobWhite_c18136_441	6D	486452225	0.000241
PH	SII	D_contig26362_1277	6D	486411239	0.000241
PH	SII	Excalibur_c21688_724	6D	486410882	0.000241
PH	SII	Excalibur_rep_c113131_624	6B	719420638	0.000241
PH	SII	Kukri_c11902_580	6D	486416311	0.000241
PH	SII	TA003097-1351	6D	486576297	0.000241
PH	SII	TA005561-0543	6D	486526791	0.000241
PH	SII	wsnp_Ex_c4480_8055475	6D	486411998	0.000241
PH	SII	wsnp_Ex_c4480_8056013	6D	486412866	0.000241
PH	SII	wsnp_Ex_c4480_8056354	6D	486413591	0.000241
PH	SII	wsnp_Ku_c1765_3452586	6A	614868986	0.000241
PH	SII	GENE-2913_148	4D	97824744	0.000253
PH	SII	AX-94475556	6A	588996863	0.000256
PH	SII	AX-158582607	4B	427489445	0.000317
PH	SII	AX-158538830	4B	110755798	0.000344
PH	SII	BS00022988_51	4B	113006270	0.000344
PH	SII	Tdurum_contig62310_490	4B	111440521	0.000344
VAEXmax	SI	wsnp_Ex_c7362_12622736	4B	25553381	3.96e-05
VAEXmax	SI	AX-109966618	4B	24878009	9.65e-05
VAEXmax	SI	AX-109311996	4B	28623094	0.000234	0.198
VAEXmax	SI	AX-94545917	4B	28608230	0.000234
VAEXmax	SI	wsnp_Ex_c22383_31576342	7A	71401090	0.000309
VAEXmax	SI	AX-158564695	4B	534365099	0.000368
VAEXmax	SII	AX-109857484	5A	22289888	1.31e-05
VAEXmax	SII	AX-110454232	5A	21905345	1.31e-05
VAEXmax	SII	AX-158551234	5A	21611731	1.31e-05
VAEXmax	SII	wsnp_CAP7_c2282_1107112	5A	21908463	1.31e-05
VAEXmax	SII	wsnp_Ex_rep_c69526_68472787	5D	30435111	1.31e-05
VAEXmax	SII	RFL_Contig3674_847	5D	29257217	2.94e-05
VAEXmax	SII	AX-158556088	5A	19227544	6.41e-05
VAEXmax	SII	AX-94389559	5A	19473204	6.41e-05
VAEXmax	SII	AX-94663230	5D	28768127	7.94e-05
VAEXmax	SII	wsnp_Ex_rep_c67179_65674582	5D	25595137	0.000126
VAEXmax	SII	AX-86163729	5A	21202930	0.000131
VAEXmax	SII	AX-94816504	5A	20860287	0.000131	0.199
VAEXmax	SII	BS00111119_51	5A	21206057	0.000131
VAEXmax	SII	Kukri_c18268_79	5D	28987660	0.000131
VAEXmax	SII	wsnp_BF201102A_Ta_2_1	5D	28988840	0.000131
VAEXmax	SII	wsnp_Ku_c7890_13513783	5A	21165616	0.000131
VAEXmax	SII	wsnp_Ku_c7890_13514597	5A	21164802	0.000131
VAEXmax	SII	AX-108919715	5A	401755918	0.000216
VAEXmax	SII	AX-110375895	5A	399158446	0.000216
VAEXmax	SII	BS00040623_51	5A	399938916	0.000216
VAEXmax	SII	BS00064120_51	5A	399734692	0.000216
VAEXmax	SII	GENE-3218_77	5A	401715294	0.000216
VAEXmax	SII	wsnp_Ex_rep_c103811_88676355	5A	401755547	0.000216
VAEXmax	SII	AX-94634815	5A	399454695	0.000301
VAEXmean	SI	IACX3391	4A	21481255	1.68e-05
VAEXmean	SI	wsnp_Ex_c22913_32130617	4A	24579335	2.17e-05
VAEXmean	SI	RAC875_c51781_238	Un	543638	7.73e-05
VAEXmean	SI	AX-110041329	Un	619665	9.98e-05
VAEXmean	SI	BS00092728_51	Un	546261	9.98e-05
VAEXmean	SI	GENE-1743_224	Un	27879149	9.98e-05
VAEXmean	SI	AX-95160129	2B	648811017	0.00011
VAEXmean	SI	AX-94786451	2A	694259498	0.000181
VAEXmean	SI	AX-108750850	1B	682411751	0.000197
VAEXmean	SI	AX-158521252	1B	679340383	0.000197
VAEXmean	SI	AX-94514569	1B	682300783	0.000197
VAEXmean	SI	RAC875_c3001_1236	1D	486199392	0.000197
VAEXmean	SI	IAAV3758	4D	11978602	0.000242
VAEXmean	SI	AX-94500240	6B	559156614	0.000248	0.543
VAEXmean	SI	AX-158542439	4D	360962419	0.000285
VAEXmean	SI	IAAV2718	2A	684696382	0.00033
VAEXmean	SI	AX-108790772	3A	7366805	0.000342
VAEXmean	SI	AX-110609492	3A	7329290	0.000342
VAEXmean	SI	AX-94619024	3A	1813821	0.000342
VAEXmean	SI	AX-95171598	3A	246988096	0.000342
VAEXmean	SI	AX-95225294	3A	1993606	0.000342
VAEXmean	SI	Excalibur_c11079_923	3A	1481796	0.000342
VAEXmean	SI	Excalibur_rep_c69004_1008	3D	1282990	0.000342
VAEXmean	SI	RAC875_rep_c69730_522	3D	1284024	0.000342
VAEXmean	SI	wsnp_Ex_c25132_34396655	3A	1481856	0.000342
VAEXmean	SI	AX-89451517	4B	24107636	0.000392
VAEXmean	SI	AX-95659405	4B	24099714	0.000392
VAEXmean	SII	AX-109859227	1B	637008619	0.000126
VAEXmean	SII	AX-158521170	1B	636951923	0.000126
VAEXmean	SII	AX-158521172	1B	636558752	0.000126
VAEXmean	SII	AX-158521173	1B	635698871	0.000126
VAEXmean	SII	AX-158521177	1B	635682821	0.000126
VAEXmean	SII	AX-158521377	1B	636557204	0.000126
VAEXmean	SII	AX-158521378	1B	636559052	0.000126
VAEXmean	SII	AX-158531962	1B	635699170	0.000126
VAEXmean	SII	AX-94871042	1B	635890074	0.000126
VAEXmean	SII	BS00022249_51	1B	636561596	0.000126
VAEXmean	SII	BS00022411_51	1B	636235097	0.000126	0.213
VAEXmean	SII	BS00072791_51	1B	636339337	0.000126
VAEXmean	SII	BS00096498_51	1B	637010215	0.000126
VAEXmean	SII	IACX2961	1D	461071822	0.000126
VAEXmean	SII	Jagger_c7235_96	1D	461073533	0.000126
VAEXmean	SII	Tdurum_contig57927_171	1B	636234687	0.000126
VAEXmean	SII	Tdurum_contig65853_242	1B	635596193	0.000126
VAEXmean	SII	AX-109857484	5A	22289888	0.00037
VAEXmean	SII	AX-110454232	5A	21905345	0.00037
VAEXmean	SII	AX-158551234	5A	21611731	0.00037
VAEXmean	SII	wsnp_CAP7_c2282_1107112	5A	21908463	0.00037
VAEXmean	SII	wsnp_Ex_rep_c69526_68472787	5D	30435111	0.00037
VAEXsum	SI	IACX3391	4A	21481255	8.64e-06
VAEXsum	SI	wsnp_Ex_c22913_32130617	4A	24579335	1.05e-05
VAEXsum	SI	RAC875_c51781_238	Un	543638	7.83e-05
VAEXsum	SI	AX-110041329	Un	619665	9.04e-05
VAEXsum	SI	BS00092728_51	Un	546261	9.04e-05
VAEXsum	SI	GENE-1743_224	Un	27879149	9.04e-05
VAEXsum	SI	AX-94500240	6B	559156614	0.00011
VAEXsum	SI	AX-95160129	2B	648811017	0.000164
VAEXsum	SI	AX-108750850	1B	682411751	0.000215
VAEXsum	SI	AX-158521252	1B	679340383	0.000215
VAEXsum	SI	AX-94514569	1B	682300783	0.000215
VAEXsum	SI	RAC875_c3001_1236	1D	486199392	0.000215
VAEXsum	SI	wsnp_Ex_c14478_22481430	4A	8171533	0.000221
VAEXsum	SI	AX-94786451	2A	694259498	0.00023
VAEXsum	SI	AX-108790772	3A	7366805	0.000232	0.543
VAEXsum	SI	AX-110609492	3A	7329290	0.000232
VAEXsum	SI	AX-94619024	3A	1813821	0.000232
VAEXsum	SI	AX-95171598	3A	246988096	0.000232
VAEXsum	SI	AX-95225294	3A	1993606	0.000232
VAEXsum	SI	Excalibur_c11079_923	3A	1481796	0.000232
VAEXsum	SI	Excalibur_rep_c69004_1008	3D	1282990	0.000232
VAEXsum	SI	RAC875_rep_c69730_522	3D	1284024	0.000232
VAEXsum	SI	wsnp_Ex_c25132_34396655	3A	1481856	0.000232
VAEXsum	SI	IAAV3758	4D	11978602	0.000302
VAEXsum	SI	AX-110597123	3D	1980668	0.000363
VAEXsum	SI	IAAV2718	2A	684696382	0.000442
VAEXsum	SI	AX-158542439	4D	360962419	0.000448
VAEXsum	SI	AX-89451517	4B	24107636	0.000461
VAEXsum	SI	AX-95659405	4B	24099714	0.000461

## Sheet: Supplementary Table S4
Supplementary Table S4. Heterotic (hQTL) and dominance (dQTL) significant associations for grain yield (GY) in Series I (SI) and Series II (SII). Columns report SNP ID, chromosome, physical position (bp), and—per series/test—the raw P-value and the proportion of phenotypic variance explained (PVE). Significance was declared using a genome-wide threshold (α = 0.05) obtained from 500 permutation te…
SNP (ID)	Chromosome	Position (bp)	SI hQTL		SI dQTL		SII hQTL		SII dQTL
			P-value	PVE	P-value	PVE	P-value	PVE	P-value	PVE
AX-94446514	2A	6014845	0.000114625	0.203552	0.228903	0.00490359	0.00104251	0.115942	0.0353005	0.0151358
BS00093111_51	2A	17882664	0.000116548	0.202937	0.281355	0.00393293	0.00104251	0.115942	0.0353005	0.0151358
IACX6178	2A	18675034	0.000114625	0.203552	0.228903	0.00490359	0.00104251	0.115942	0.0353005	0.0151358
AX-94684111	2A	31778935	0.5	1.64304e-05	-	-	0.000146382	0.201057	0.00731799	0.0244573
RAC875_rep_c113106_93	2B	40151779	0.000114625	0.203552	0.228903	0.00490359	0.00104251	0.115942	0.0353005	0.0151358
Excalibur_c25599_358	2D	8484196	0.000114625	0.203552	0.228903	0.00490359	0.00104251	0.115942	0.0353005	0.0151358
Kukri_c2514_490	5A	20575948	0.000307555	0.13486	1.80573e-07	0.0883168	0.5	6.2855e-06	0.64811	0.000716752
Tdurum_contig25432_1377	5A	20576386	0.000307555	0.13486	1.80573e-07	0.0883168	0.5	6.2855e-06	0.64811	0.000716752
Tdurum_contig12926_687	5A	41954948	0.000307555	0.13486	1.80573e-07	0.0883168	0.370159	0.0253285	0.480532	0.00171163
RFL_Contig4979_965	5B	8972109	1.6881e-05	0.258553	0.000502206	0.040278	0.499901	6.60816e-05	-	-
wsnp_BF201102B_Ta_2_5	5B	21415433	0.000123774	0.144618	1.80573e-07	0.0883168	0.5	6.28549e-06	0.745555	0.000362425
BobWhite_rep_c50066_63	5B	21416168	1.9912e-05	0.14023	7.51763e-09	0.107204	0.5	6.28549e-06	0.745555	0.000362425
AX-95107489	5B	21764555	0.000413202	0.131286	1.80573e-07	0.0883168	0.5	6.28548e-06	0.683044	0.000573741
AX-94830972	5B	27606458	0.000162394	0.137095	1.02429e-09	0.118895	0.5	6.28548e-06	0.842185	0.000136447
RAC875_rep_c116173_605	5B	35960528	0.000179077	0.140509	1.80573e-07	0.0883168	0.5	6.28548e-06	0.586699	0.00101679
IAAV3261	5B	54111421	0.000123774	0.144618	1.80573e-07	0.0883168	0.370159	0.0253285	0.480532	0.00171163
wsnp_Ex_c1302_2489542	5B	54743540	0.000307555	0.13486	1.80573e-07	0.0883168	0.370159	0.0253285	0.480532	0.00171163
Kukri_s113060_116	5B	54747676	0.000307555	0.13486	1.80573e-07	0.0883168	0.370159	0.0253285	0.480532	0.00171163
Kukri_c2827_439	5B	54747799	0.000307555	0.13486	1.80573e-07	0.0883168	0.370159	0.0253285	0.480532	0.00171163
AX-158599883	5B	55901192	0.000307555	0.13486	1.80573e-07	0.0883168	0.370159	0.0253285	0.480532	0.00171163
wsnp_Ex_c5915_10378807	5B	64394388	0.000143974	0.283671	0.000253148	0.0444441	0.370159	0.0253285	0.480532	0.00171163
Tdurum_contig44130_228	5B	66600588	6.92341e-05	0.145618	1.80573e-07	0.0883168	0.370159	0.0253285	0.480532	0.00171163
AX-94426879	5B	71564078	0.000307555	0.13486	1.80573e-07	0.0883168	0.5	6.28547e-06	0.908547	4.54219e-05
Kukri_c12490_766	5B	81040194	0.000102299	0.296966	0.00011413	0.0492942	0.499901	6.60816e-05	-	-
wsnp_BQ166999B_Ta_2_1	5B	83461176	0.000108546	0.296886	0.00011413	0.0492942	0.499901	6.60816e-05	-	-
Excalibur_c6967_553	5D	8655076	3.81443e-05	0.24624	0.000502206	0.040278	0.499901	6.60816e-05	-	-
Tdurum_contig25432_1218	5D	27112375	0.000307555	0.13486	1.80573e-07	0.0883168	0.5	6.2855e-06	0.64811	0.000716752
AX-95210238	5D	27785258	0.000307555	0.13486	1.80573e-07	0.0883168	0.462681	0.00166627	0.619735	0.000847283
AX-94971715	5D	29816789	0.000307555	0.13486	1.80573e-07	0.0883168	0.5	6.28548e-06	0.683044	0.000573741
RAC875_c16827_292	5D	47592274	0.000179077	0.140509	1.80573e-07	0.0883168	0.370159	0.0253285	0.480532	0.00171163
RFL_Contig5320_731	5D	50721159	0.000307555	0.13486	1.80573e-07	0.0883168	0.370159	0.0253285	0.480532	0.00171163
RAC875_c51478_173	5D	76376623	4.25346e-05	0.312201	0.00011413	0.0492942	0.499901	6.60816e-05	-	-
wsnp_Ex_c7483_12800686	5D	77716419	0.000108546	0.296886	0.00011413	0.0492942	0.499901	6.60816e-05	-	-
AX-109927092	7B	63391005	0.0682322	0.062494	6.29605e-06	0.0669119	0.5	6.28547e-06	0.806379	0.000206773
IAAV872	7B	65596469	0.0682322	0.062494	6.29605e-06	0.0669119	0.5	6.28549e-06	0.649328	0.000711443
BS00074083_51	7B	65626006	0.0682322	0.062494	6.29605e-06	0.0669119	0.5	6.28549e-06	0.649328	0.000711443
CAP11_rep_c8279_82	7B	65889238	0.00460743	0.1309	6.29605e-06	0.0669119	0.5	6.2855e-06	0.585097	0.00102552
BS00011186_51	7B	66518035	0.00460743	0.1309	6.29605e-06	0.0669119	0.5	6.2855e-06	0.585097	0.00102552
BS00010616_51	7B	66519080	0.0682322	0.062494	6.29605e-06	0.0669119	0.5	6.2855e-06	0.585097	0.00102552
Kukri_c11890_709	7D	106799744	0.0682322	0.062494	6.29605e-06	0.0669119	0.5	6.2855e-06	0.585097	0.00102552
AX-94544363	7D	243075554	0.00495786	0.130109	6.29605e-06	0.0669119	0.5	6.28547e-06	0.560815	0.00116385

## Sheet: Supplementary Table S5
Supplementary Table S5. Heterotic (hQTL) and dominance (dQTL) significant associations for heading date (HD) in Series I (SI) and Series II (SII). Columns report SNP ID, chromosome, physical position (bp), and—per series/test—the raw P-value and the proportion of phenotypic variance explained (PVE). Significance was declared using a genome-wide threshold (α = 0.05) obtained from 500 permutation t…
SNP (ID)	Chromosome	Position (bp)	SI hQTL		SI dQTL		SII hQTL		SII dQTL
			P-value	PVE	P-value	PVE	P-value	PVE	P-value	PVE
GENE-0717_28	2A	33604075	1.82155e-06	0.165162	0.000529616	0.0399551	0.5	7.70493e-07	0.409937	0.00233455
BS00022276_51	2D	31414525	4.06873e-05	0.184558	0.00100852	0.0360466	0.5	7.70493e-07	0.833827	0.000151501
AX-94676416	3A	128730727	0.5	1.56897e-06	0.856386	0.000111207	7.69964e-05	0.501672	0.0475434	0.0134239
AX-86163051	3A	135544326	0.5	1.56897e-06	0.873535	8.60231e-05	5.127e-05	0.513943	0.271454	0.00415446
AX-158523975	3A	152533311	0.5	1.56897e-06	0.873535	8.60231e-05	5.127e-05	0.513943	0.271454	0.00415446
AX-158523974	3A	289173992	0.5	1.56897e-06	0.913674	3.99028e-05	2.73872e-05	0.523571	0.529204	0.00136196
AX-158532945	3A	395849247	0.5	1.56897e-06	0.913674	3.99028e-05	3.98416e-05	0.518884	0.482947	0.00169289
AX-158532946	3A	444407994	0.5	1.56897e-06	0.913674	3.99028e-05	3.98416e-05	0.518884	0.482947	0.00169289
AX-94442342	3A	455966909	0.5	1.56897e-06	0.969596	4.93281e-06	3.98416e-05	0.518884	0.482947	0.00169289
AX-158523635	3A	490610964	0.5	1.56897e-06	0.908634	4.47193e-05	0.000103603	0.496104	0.122113	0.00819345
Tdurum_contig81460_347	4B	1306080	0.5	1.56897e-06	0.272812	0.00407504	1.4295e-06	0.296336	0.0004524	0.0414642
Tdurum_contig47429_501	4B	1760264	0.5	1.56897e-06	0.31256	0.00345691	7.2536e-06	0.333883	0.00671654	0.0249745
AX-158538742	4B	1773403	0.5	1.56897e-06	0.31256	0.00345691	7.2536e-06	0.333883	0.00671654	0.0249745
AX-158618889	4B	2301169	0.5	1.56897e-06	0.645294	0.000719214	7.2536e-06	0.333883	0.00671654	0.0249745
IAAV1120	4B	5044587	0.5	1.56897e-06	0.49102	0.00160919	7.2536e-06	0.333883	0.00671654	0.0249745
AX-94680368	4B	5045140	0.5	1.56897e-06	0.451061	0.00192678	7.2536e-06	0.333883	0.00671654	0.0249745
Tdurum_contig5427_314	4B	6943435	0.441049	0.00594171	0.217975	0.00514006	3.07545e-05	0.1687	0.000153019	0.0481468
Tdurum_contig42083_757	4B	6943912	0.441049	0.00594171	0.217975	0.00514006	3.07545e-05	0.1687	0.000153019	0.0481468
tplb0025f09_1853	4B	6945984	0.441049	0.00594171	0.217975	0.00514006	3.07545e-05	0.1687	0.000153019	0.0481468
tplb0025f09_1052	4D	3825119	0.441049	0.00594171	0.217975	0.00514006	3.07545e-05	0.1687	0.000153019	0.0481468
RAC875_c94519_419	4D	3826292	0.441049	0.00594171	0.217975	0.00514006	3.07545e-05	0.1687	0.000153019	0.0481468
BS00085194_51	5D	569050619	0.5	1.56897e-06	0.43111	0.00210247	1.17652e-06	0.37952	0.0420698	0.0141244
RAC875_c64593_117	6A	29323298	0.430027	0.0121467	0.728014	0.000410588	1.46919e-05	0.483589	0.403178	0.0024027
RAC875_c19425_903	6B	44492617	0.474646	0.00198912	0.170543	0.00635715	1.46919e-05	0.483589	0.403178	0.0024027
Kukri_rep_c104879_103	6B	44495794	0.5	1.56898e-06	0.63108	0.000782711	1.46919e-05	0.483589	0.403178	0.0024027
Tdurum_contig62941_85	6B	44496334	0.5	1.56898e-06	0.63108	0.000782711	1.46919e-05	0.483589	0.403178	0.0024027
AX-94751902	6B	44636561	0.5	1.56898e-06	0.63108	0.000782711	1.46919e-05	0.483589	0.403178	0.0024027
IAAV8704	6B	44702822	0.474646	0.00198912	0.170543	0.00635715	1.46919e-05	0.483589	0.403178	0.0024027
Tdurum_contig9612_971	6B	44703456	0.5	1.56898e-06	0.63108	0.000782711	1.46919e-05	0.483589	0.403178	0.0024027
Kukri_c11992_240	6B	46249110	0.5	1.56898e-06	0.42653	0.00214456	1.46919e-05	0.483589	0.403178	0.0024027
Tdurum_contig43092_876	6B	46321705	0.5	1.56898e-06	0.42653	0.00214456	1.46919e-05	0.483589	0.403178	0.0024027
AX-94426619	6B	46827830	0.5	1.56898e-06	0.63108	0.000782711	1.46919e-05	0.483589	0.403178	0.0024027
Kukri_c61725_545	6B	46837805	0.5	1.56898e-06	0.63108	0.000782711	1.46919e-05	0.483589	0.403178	0.0024027
Kukri_c61725_298	6B	46838052	0.5	1.56898e-06	0.251911	0.00444736	1.46919e-05	0.483589	0.403178	0.0024027
RAC875_c13920_747	6B	47104212	0.5	1.56898e-06	0.63108	0.000782711	1.46919e-05	0.483589	0.403178	0.0024027
RAC875_c13920_836	6B	47104417	0.5	1.56898e-06	0.63108	0.000782711	1.46919e-05	0.483589	0.403178	0.0024027
BS00110417_51	6B	48611657	0.5	1.56898e-06	0.63108	0.000782711	1.46919e-05	0.483589	0.403178	0.0024027
BS00109708_51	6B	48686765	0.5	1.56898e-06	0.63108	0.000782711	1.46919e-05	0.483589	0.403178	0.0024027
Tdurum_contig92921_142	6B	49250530	0.5	1.56898e-06	0.63108	0.000782711	1.46919e-05	0.483589	0.403178	0.0024027
AX-158559487	6B	50182965	0.5	1.56898e-06	0.63108	0.000782711	1.46919e-05	0.483589	0.403178	0.0024027
RAC875_rep_c106238_237	6B	714970791	0.5	1.56897e-06	0.929659	2.6459e-05	6.15908e-05	0.427755	0.104109	0.0090515
RAC875_rep_c112646_106	6B	715652033	0.5	1.56897e-06	0.78667	0.000248678	6.00794e-05	0.418948	0.104109	0.0090515
TA004901-0137	6D	25933923	0.5	1.56898e-06	0.63108	0.000782711	2.1384e-05	0.477866	0.403178	0.0024027
AX-95070805	6D	484547550	0.5	1.56897e-06	0.753605	0.000334498	6.00794e-05	0.418948	0.104109	0.0090515
AX-158559849	7A	85558727	0.190107	0.0348001	0.348481	0.0029802	0.000211691	0.189917	2.60698e-06	0.0732086
AX-94655900	7A	114569691	0.5	1.56898e-06	0.0965567	0.00933311	3.2135e-05	0.286227	0.688237	0.000554066
AX-95229802	7A	121983737	0.224771	0.0167601	0.0657516	0.0114316	5.25527e-05	0.279689	0.696648	0.000523038
BS00021769_51	7A	121984401	0.228244	0.0163778	0.0657516	0.0114316	5.25527e-05	0.279689	0.696648	0.000523038
IAAV7121	7A	121986001	0.24247	0.0154171	0.0657516	0.0114316	5.25527e-05	0.279689	0.696648	0.000523038
Tdurum_contig47443_361	7A	122104397	0.224771	0.0167601	0.0657516	0.0114316	5.25527e-05	0.279689	0.696648	0.000523038
BS00082180_51	7A	123822727	0.224771	0.0167601	0.0657516	0.0114316	5.25527e-05	0.279689	0.696648	0.000523038
AX-158537297	7A	124225080	0.257047	0.0144966	0.152384	0.00693077	2.71129e-05	0.290446	0.841193	0.000138191
Kukri_c2737_89	7A	124623228	0.224771	0.0167601	0.0657516	0.0114316	5.25527e-05	0.279689	0.696648	0.000523038
AX-158591086	7A	125041283	0.224771	0.0167601	0.0657516	0.0114316	5.25527e-05	0.279689	0.696648	0.000523038
AX-158537295	7A	125555233	0.224771	0.0167601	0.0657516	0.0114316	5.25527e-05	0.279689	0.696648	0.000523038
Ex_c44379_2197	7A	125811712	0.224771	0.0167601	0.0657516	0.0114316	5.25527e-05	0.279689	0.696648	0.000523038
BS00022475_51	7A	125813261	0.224771	0.0167601	0.0657516	0.0114316	5.25527e-05	0.279689	0.696648	0.000523038
AX-158539493	7A	125814234	0.224771	0.0167601	0.0657516	0.0114316	5.25527e-05	0.279689	0.696648	0.000523038
AX-158567176	7A	125837656	0.224771	0.0167601	0.0657516	0.0114316	5.25527e-05	0.279689	0.696648	0.000523038
AX-94534717	7A	127685169	0.224771	0.0167601	0.0657516	0.0114316	5.25527e-05	0.279689	0.696648	0.000523038
BobWhite_c40583_146	7A	128408756	0.224771	0.0167601	0.0657516	0.0114316	5.25527e-05	0.279689	0.696648	0.000523038
BS00089134_51	7A	128873276	0.243662	0.0148354	0.0812385	0.0102693	1.88836e-05	0.317724	0.207475	0.00545478
AX-94436169	7A	128873490	0.224771	0.0167601	0.0657516	0.0114316	5.25527e-05	0.279689	0.696648	0.000523038
AX-158537294	7A	129106283	0.224771	0.0167601	0.0657516	0.0114316	5.25527e-05	0.279689	0.696648	0.000523038
AX-158539490	7A	129108768	0.224771	0.0167601	0.0657516	0.0114316	5.25527e-05	0.279689	0.696648	0.000523038
AX-158567167	7A	129499306	0.224771	0.0167601	0.0657516	0.0114316	5.25527e-05	0.279689	0.696648	0.000523038
BS00022435_51	7A	131178325	0.271127	0.0135417	0.190024	0.00581469	1.88836e-05	0.317724	0.207475	0.00545478
AX-158554232	7B	424709	0.5	1.56897e-06	0.460506	0.00184774	1.17652e-06	0.37952	0.0420698	0.0141244
Kukri_c542_1538	7B	427328	0.5	1.56897e-06	0.460506	0.00184774	1.17652e-06	0.37952	0.0420698	0.0141244
BS00022562_51	7B	427830	0.5	1.56897e-06	0.460506	0.00184774	1.17652e-06	0.37952	0.0420698	0.0141244
RFL_Contig6075_618	7B	602831	0.5	1.56897e-06	0.365227	0.00277997	1.17652e-06	0.37952	0.0420698	0.0141244
GENE-2935_850	7B	1044049	0.5	1.56897e-06	0.301482	0.00361864	9.20931e-08	0.177821	1.2136e-07	0.0918826
RAC875_c17182_600	7B	1264247	0.5	1.56897e-06	0.293836	0.00373481	9.20931e-08	0.177821	1.2136e-07	0.0918826
Kukri_rep_c71778_644	7B	1264356	0.5	1.56897e-06	0.315746	0.00341178	9.20931e-08	0.177821	1.2136e-07	0.0918826
Excalibur_c53111_215	7B	1267672	0.5	1.56897e-06	0.115197	0.0083905	1.00342e-06	0.168179	9.59612e-06	0.0652118
AX-158593395	7B	13227874	0.365979	0.00533256	0.576115	0.00106075	8.80865e-06	0.423125	0.00277429	0.0303399
GENE-4338_512	7B	77779684	0.466449	0.00165	0.105933	0.00883634	5.25527e-05	0.279689	0.696648	0.000523038
GENE-2472_462	7B	85376745	0.224771	0.0167601	0.0657516	0.0114316	5.25527e-05	0.279689	0.696648	0.000523038
Excalibur_c59263_96	7B	85704899	0.224771	0.0167601	0.0657516	0.0114316	5.25527e-05	0.279689	0.696648	0.000523038
RAC875_c21946_234	7D	121940747	0.224771	0.0167601	0.0657516	0.0114316	5.25527e-05	0.279689	0.696648	0.000523038

## Sheet: Supplementary Table S6
Supplementary Table S6. Heterotic (hQTL) and dominance (dQTL) significant associations for plant height (PH) in Series I (SI) and Series II (SII). Columns report SNP ID, chromosome, physical position (bp), and—per series/test—the raw P-value and the proportion of phenotypic variance explained (PVE). Significance was declared using a genome-wide threshold (α = 0.05) obtained from 500 permutation t…
SNP (ID)	Chromosome	Position (bp)	SI hQTL		SI dQTL		SII hQTL		SII dQTL
			P-value	PVE	P-value	PVE	P-value	PVE	P-value	PVE
RAC875_c4047_115	1B	675524100	0.5	1.5961e-07	0.848003	0.000124733	6.36505e-06	0.195558	0.012015	0.0214824
wsnp_Ex_c9377_15572157	3A	716765893	0.0232737	0.0580733	6.30321e-06	0.066905	0.5	7.35128e-08	0.683593	0.00057164
Excalibur_c49977_170	3D	36127039	0.00160074	0.0750578	8.74083e-06	0.0649218	0.366019	0.00802432	0.104406	0.00903609
AX-158537145	4B	30610615	3.78482e-05	0.187614	0.0944422	0.00945239	0.5	7.35128e-08	0.384904	0.00259552
Tdurum_contig82378_561	4B	38234655	0.000119739	0.28748	0.516439	0.00142851	0.255473	0.0508283	0.235441	0.004834
Kukri_c2514_490	5A	20575948	0.0262642	0.0879982	4.68158e-07	0.0826033	0.280954	0.00927098	0.251368	0.00451879
Tdurum_contig25432_1377	5A	20576386	0.0262642	0.0879982	4.68158e-07	0.0826033	0.280954	0.00927098	0.251368	0.00451879
Tdurum_contig12926_687	5A	41954948	0.0262642	0.0879982	4.68158e-07	0.0826033	0.5	7.35128e-08	0.57879	0.00106035
wsnp_BF201102B_Ta_2_5	5B	21415433	0.0209814	0.0927694	4.68158e-07	0.0826033	0.231764	0.0120319	0.227583	0.00499918
BobWhite_rep_c50066_63	5B	21416168	0.00754386	0.0938847	4.65427e-08	0.0964068	0.231764	0.0120319	0.227583	0.00499918
AX-95107489	5B	21764555	0.0254805	0.0876476	4.68158e-07	0.0826033	0.5	7.35128e-08	0.47221	0.00177742
AX-94830972	5B	27606458	0.0272932	0.0827816	8.34795e-08	0.0929267	0.5	7.35128e-08	0.667934	0.000633286
RAC875_rep_c116173_605	5B	35960528	0.0193241	0.0937151	4.68158e-07	0.0826033	0.5	7.35128e-08	0.83421	0.000150794
IAAV3261	5B	54111421	0.0209814	0.0927694	4.68158e-07	0.0826033	0.5	7.35128e-08	0.57879	0.00106035
wsnp_Ex_c1302_2489542	5B	54743540	0.0262642	0.0879982	4.68158e-07	0.0826033	0.5	7.35128e-08	0.57879	0.00106035
Kukri_s113060_116	5B	54747676	0.0262642	0.0879982	4.68158e-07	0.0826033	0.5	7.35128e-08	0.57879	0.00106035
Kukri_c2827_439	5B	54747799	0.0262642	0.0879982	4.68158e-07	0.0826033	0.5	7.35128e-08	0.57879	0.00106035
AX-158599883	5B	55901192	0.0262642	0.0879982	4.68158e-07	0.0826033	0.5	7.35128e-08	0.57879	0.00106035
Kukri_c51_98	5B	60221825	0.000175499	0.315959	2.88621e-05	0.0576634	0.5	7.35128e-08	0.57879	0.00106035
wsnp_Ex_c5915_10378807	5B	64394388	0.000189057	0.310001	2.88621e-05	0.0576634	0.5	7.35128e-08	0.57879	0.00106035
Tdurum_contig44130_228	5B	66600588	0.0144141	0.0935155	4.68158e-07	0.0826033	0.5	7.35128e-08	0.57879	0.00106035
wsnp_Ex_rep_c68091_66846454	5B	69854718	0.000175499	0.315959	2.88621e-05	0.0576634	0.5	7.35128e-08	0.57879	0.00106035
AX-110419826	5B	70224145	0.000175499	0.315959	2.88621e-05	0.0576634	0.5	7.35128e-08	0.302384	0.00365475
AX-94426879	5B	71564078	0.0262642	0.0879982	4.68158e-07	0.0826033	0.5	7.35128e-08	0.302384	0.00365475
wsnp_Ex_c24577_33826666	5B	100003159	0.000147286	0.315991	2.88621e-05	0.0576634	0.5	7.35128e-08	0.57879	0.00106035
Tdurum_contig25432_1218	5D	27112375	0.0262642	0.0879982	4.68158e-07	0.0826033	0.280954	0.00927098	0.251368	0.00451879
AX-95210238	5D	27785258	0.0262642	0.0879982	4.68158e-07	0.0826033	0.348246	0.0060123	0.366116	0.00280777
AX-94971715	5D	29816789	0.0262642	0.0879982	4.68158e-07	0.0826033	0.5	7.35128e-08	0.47221	0.00177742
RAC875_c16827_292	5D	47592274	0.0193241	0.0937151	4.68158e-07	0.0826033	0.5	7.35128e-08	0.57879	0.00106035
RFL_Contig5320_731	5D	50721159	0.0262642	0.0879982	4.68158e-07	0.0826033	0.5	7.35128e-08	0.57879	0.00106035
IAAV4162	5D	61096775	0.000175499	0.315959	2.88621e-05	0.0576634	0.5	7.35128e-08	0.302384	0.00365475
TA006084-0922	5D	61665575	0.000175499	0.315959	2.88621e-05	0.0576634	0.5	7.35128e-08	0.302384	0.00365475

## Sheet: Supplementary Table S7
Supplementary Table S7. Heterotic (hQTL) and dominance (dQTL) significant associations for leaf rust (LR) in Series II (SII). Columns report SNP ID, chromosome, physical position (bp), and—per series/test—the raw P-value and the proportion of phenotypic variance explained (PVE). Significance was declared using a genome-wide threshold (α = 0.05) obtained from 500 permutation tests; cells meeting t…
SNP (ID)	Chromosome	Position (bp)	SII hQTL		SII dQTL
			P-value	PVE	P-value	PVE
Tdurum_contig29983_490	2A	259769	3.07386e-06	0.328161	0.578119	0.0010641
Kukri_c22599_114	2A	397560	3.07386e-06	0.328161	0.578119	0.0010641
RFL_Contig6096_477	2A	398187	3.07386e-06	0.328161	0.578119	0.0010641
wsnp_Ex_c2772_5130007	2A	526508	3.07386e-06	0.328161	0.578119	0.0010641
tplb0041b11_529	2A	530387	3.07386e-06	0.328161	0.578119	0.0010641
AX-158609092	2A	1282127	3.07386e-06	0.328161	0.578119	0.0010641
wsnp_Ex_c19516_28481857	2A	3156304	4.9923e-06	0.321423	0.615763	0.000866636
AX-109964399	2A	3159477	3.07386e-06	0.328161	0.578119	0.0010641
wsnp_Ex_c19516_28483751	2A	3161691	3.07386e-06	0.328161	0.578119	0.0010641
RFL_Contig174_406	2A	5071901	3.07386e-06	0.328161	0.578119	0.0010641
AX-158573559	2A	5300566	3.07386e-06	0.328161	0.578119	0.0010641
wsnp_Ku_c23598_33524490	2A	5303175	3.07386e-06	0.328161	0.578119	0.0010641
BobWhite_c13373_250	2A	5811984	3.07386e-06	0.328161	0.578119	0.0010641
AX-94446514	2A	6014845	3.07386e-06	0.328161	0.578119	0.0010641
Excalibur_c62893_629	2A	6059971	3.07386e-06	0.328161	0.578119	0.0010641
AX-94820378	2A	6062829	1.53191e-06	0.310013	0.00347426	0.0289695
AX-94442305	2A	7558900	3.07386e-06	0.328161	0.578119	0.0010641
tplb0032i02_1388	2A	7599387	3.07386e-06	0.328161	0.578119	0.0010641
Excalibur_c12980_2621	2A	8709522	3.07386e-06	0.328161	0.578119	0.0010641
AX-158576391	2A	13696515	1.44883e-05	0.310125	0.168218	0.00651483
AX-158609036	2A	13698820	3.07386e-06	0.328161	0.578119	0.0010641
IAAV8501	2A	15299300	3.07386e-06	0.328161	0.578119	0.0010641
Kukri_c23195_266	2A	15299499	3.07386e-06	0.328161	0.578119	0.0010641
BS00093111_51	2A	17882664	3.07386e-06	0.328161	0.578119	0.0010641
BS00022760_51	2A	17883207	3.07386e-06	0.328161	0.578119	0.0010641
AX-94944993	2A	18305457	3.07386e-06	0.328161	0.578119	0.0010641
IACX6178	2A	18675034	3.07386e-06	0.328161	0.578119	0.0010641
AX-158573241	2A	19253536	3.07386e-06	0.328161	0.578119	0.0010641
BS00027484_51	2A	19636880	3.07386e-06	0.328161	0.578119	0.0010641
BS00065667_51	2A	24758246	3.07386e-06	0.328161	0.578119	0.0010641
TA003766-0683	2A	28825532	1.04907e-05	0.260641	0.380899	0.00263953
BS00093990_51	2A	28954728	3.07386e-06	0.328161	0.578119	0.0010641
AX-94824007	2B	358483	3.07386e-06	0.328161	0.578119	0.0010641
AX-94893801	2B	21476799	3.07386e-06	0.328161	0.578119	0.0010641
BobWhite_c12426_84	2B	24474891	3.07386e-06	0.328161	0.578119	0.0010641
Tdurum_contig63196_123	2B	25633079	3.07386e-06	0.328161	0.578119	0.0010641
AX-94510523	2B	25635309	3.07386e-06	0.328161	0.578119	0.0010641
Ra_c26532_894	2B	38602468	3.07386e-06	0.328161	0.578119	0.0010641
AX-94958164	2B	39099877	3.07386e-06	0.328161	0.578119	0.0010641
RAC875_rep_c113106_93	2B	40151779	3.07386e-06	0.328161	0.578119	0.0010641
BS00012148_51	2D	3920129	3.07386e-06	0.328161	0.578119	0.0010641
BS00067382_51	2D	4467806	3.07386e-06	0.328161	0.578119	0.0010641
Kukri_c33374_1048	2D	6636255	3.07386e-06	0.328161	0.578119	0.0010641
Excalibur_c18324_390	2D	8162173	3.07386e-06	0.328161	0.578119	0.0010641
Excalibur_c25599_358	2D	8484196	3.07386e-06	0.328161	0.578119	0.0010641
Excalibur_c10442_1911	2D	10559126	3.07386e-06	0.328161	0.578119	0.0010641
GENE-1273_59	2D	10560119	3.07386e-06	0.328161	0.578119	0.0010641
Excalibur_c32668_467	2D	10963406	3.07386e-06	0.328161	0.578119	0.0010641
RAC875_rep_c88665_100	2D	18068849	3.07386e-06	0.328161	0.578119	0.0010641
RAC875_rep_c88665_52	2D	18068897	3.07386e-06	0.328161	0.578119	0.0010641
AX-158522542	2D	18250781	1.18035e-06	0.338647	0.556586	0.00118914
Kukri_c12648_434	2D	18413168	3.07386e-06	0.328161	0.578119	0.0010641
BS00003867_51	2D	18688243	3.07386e-06	0.328161	0.578119	0.0010641
wsnp_BF201235A_Ta_2_4	UN	13316851	3.07386e-06	0.328161	0.578119	0.0010641
Tdurum_contig11802_864	UN	16134305	3.07386e-06	0.328161	0.578119	0.0010641

## Sheet: Supplementary Table S8
Supplementary Table S8. Description of field trial environments for Series I and Series II, including population, location, year, plot type, and environment identifiers.
Population	Location	Year	Plot type	Environment
Series I	Gatersleben	2023	observation	Gatersleben_2023_observation
	Gatersleben	2023	grain yield	Gatersleben_2023_grain yield
	Gatersleben	2024	grain yield	Gatersleben_2024_grain yield
	Schackstedt	2023	observation	Schackstedt_2023_observation
	Schackstedt	2023	grain yield	Schackstedt_2023_grain yield
	Biendorf	2023	observation	Biendorf_2023_observation
	Biendorf	2023	grain yield	Biendorf_2023_grain yield
	Jerxheim	2023	observation	Jerxheim_2023_observation
	Jerxheim	2023	grain yield	Jerxheim_2023_grain yield
Series II	Gatersleben	2024	observation	Gatersleben_2024_observation
	Gatersleben	2024	grain yield	Gatersleben_2024_grain yield
	Cochstedt	2024	observation	Cochstedt_2024_observation
	Cochstedt	2025	grain yield	Cochstedt_2025_grain yield
	Biendorf	2024	observation	Biendorf_2024_observation
	Biendorf	2024	grain yield	Biendorf_2024_grain yield
Note: For the Gatersleben 2024 grain yield environments, Series I and Series II were conducted in distinct field plots (independent sectors) within the research station, utilizing separate experimental designs and distinct hybrid sets.

## Sheet: Supplementary Table S9
Supplementary Table S9. Phenotypic performance and heterosis estimates for all evaluated hybrids. Phenotypic BLUEs (PF1) are presented for each hybrid alongside their female (P1, Tester) and male (P2, DH line) parents. Absolute and relative heterosis were calculated for both mid-parent (MPH and RMPH) and better-parent (BPH and RBPH) values across all traits (GY, PH, HD, YR, and BR).
Population	Trait	Hybrid	Hybrid Value (PF1)	Female Parent (P1)	Male Parent (P2)	MP	MPH	RMPH	BP	BPH	RBPH
Series I	GY	Benchmark_x_10DH_145	6.52736	5.87883	5.58339	5.73111	0.79625	0.138935	5.87883	0.648533	0.110317
Series I	GY	Benchmark_x_10DH_146	6.80745	5.87883	6.22208	6.05045	0.757	0.125115	6.22208	0.585374	0.0940802
Series I	GY	Benchmark_x_10DH_147	6.6825	5.87883	5.93779	5.90831	0.774195	0.131035	5.93779	0.744711	0.125419
Series I	GY	Benchmark_x_10DH_148	6.64048	5.87883	5.43904	5.65893	0.981547	0.173451	5.87883	0.761655	0.129559
Series I	GY	Benchmark_x_10DH_149	6.2941	5.87883	4.59069	5.23476	1.05934	0.202367	5.87883	0.415277	0.0706394
Series I	GY	Benchmark_x_10DH_150	6.47537	5.87883	5.80814	5.84348	0.631884	0.108135	5.87883	0.596542	0.101473
Series I	GY	Benchmark_x_10DH_151	6.72246	5.87883	5.06576	5.47229	1.25017	0.228454	5.87883	0.843635	0.143504
Series I	GY	Benchmark_x_10DH_152	6.66121	5.87883	5.67042	5.77462	0.886586	0.153531	5.87883	0.782383	0.133085
Series I	GY	Benchmark_x_10DH_153	6.45662	5.87883	6.0687	5.97376	0.482857	0.0808297	6.0687	0.38792	0.0639214
Series I	GY	Benchmark_x_10DH_154	5.98447	5.87883	5.40713	5.64298	0.341495	0.0605168	5.87883	0.105649	0.0179711
Series I	GY	Benchmark_x_10DH_155	6.67494	5.87883	6.52986	6.20434	0.470602	0.0758504	6.52986	0.145085	0.0222186
Series I	GY	Benchmark_x_10DH_156	6.46352	5.87883	5.48994	5.68438	0.779139	0.137067	5.87883	0.584694	0.0994576
Series I	GY	Benchmark_x_10DH_157	6.53189	5.87883	6.24545	6.06214	0.469751	0.0774893	6.24545	0.28644	0.0458638
Series I	GY	Benchmark_x_10DH_158	6.54857	5.87883	5.8813	5.88006	0.668511	0.113691	5.8813	0.667273	0.113457
Series I	GY	Benchmark_x_10DH_159	6.16491	5.87883	6.03752	5.95817	0.206737	0.0346981	6.03752	0.127389	0.0210996
Series I	GY	Benchmark_x_10DH_160	6.59036	5.87883	5.79252	5.83567	0.754687	0.129323	5.87883	0.711536	0.121034
Series I	GY	Benchmark_x_10DH_161	6.28175	5.87883	5.57549	5.72716	0.554595	0.096836	5.87883	0.402927	0.0685387
Series I	GY	Benchmark_x_10DH_162	6.73166	5.87883	5.96433	5.92158	0.810086	0.136802	5.96433	0.767335	0.128654
Series I	GY	Benchmark_x_10DH_163	6.89619	5.87883	6.01115	5.94499	0.951195	0.159999	6.01115	0.885031	0.147231
Series I	GY	Benchmark_x_10DH_164	6.2817	5.87883	5.47279	5.67581	0.605889	0.106749	5.87883	0.402871	0.0685292
Series I	GY	Benchmark_x_10DH_165	6.84506	5.87883	5.69277	5.7858	1.05926	0.183079	5.87883	0.966233	0.164358
Series I	GY	Benchmark_x_10DH_166	7.03639	5.87883	5.9089	5.89386	1.14253	0.193851	5.9089	1.1275	0.190813
Series I	GY	Benchmark_x_10DH_167	6.54689	5.87883	5.36326	5.62104	0.925849	0.164711	5.87883	0.668064	0.113639
Series I	GY	Benchmark_x_10DH_168	6.26045	5.87883	5.46317	5.671	0.589448	0.103941	5.87883	0.38162	0.0649142
Series I	GY	Benchmark_x_10DH_169	6.56242	5.87883	5.14428	5.51155	1.05087	0.190666	5.87883	0.683594	0.116281
Series I	GY	Benchmark_x_10DH_170	6.14057	5.87883	5.19045	5.53464	0.605929	0.109479	5.87883	0.261742	0.0445229
Series I	GY	Benchmark_x_10DH_171	6.56029	5.87883	5.88893	5.88388	0.676412	0.11496	5.88893	0.671357	0.114003
Series I	GY	Benchmark_x_10DH_172	6.19436	5.87883	5.92284	5.90083	0.293523	0.0497426	5.92284	0.271515	0.045842
Series I	GY	Benchmark_x_10DH_173	6.30028	5.87883	4.68829	5.28356	1.01672	0.192431	5.87883	0.421457	0.0716906
Series I	GY	Benchmark_x_10DH_174	6.1702	5.87883	5.2509	5.56486	0.605336	0.108778	5.87883	0.291371	0.0495629
Series I	GY	Benchmark_x_10DH_213	6.31654	5.87883	5.96145	5.92014	0.396402	0.0669582	5.96145	0.355088	0.059564
Series I	GY	Benchmark_x_10DH_214	6.16144	5.87883	5.19524	5.53703	0.624406	0.112769	5.87883	0.282612	0.0480728
Series I	GY	Benchmark_x_10DH_215	6.53303	5.87883	5.64826	5.76354	0.769483	0.133509	5.87883	0.654201	0.111281
Series I	GY	Benchmark_x_10DH_216	6.25292	5.87883	5.91627	5.89755	0.355376	0.0602583	5.91627	0.336654	0.0569032
Series I	GY	Benchmark_x_10DH_217	6.28617	5.87883	5.36652	5.62267	0.663494	0.118003	5.87883	0.40734	0.0692894
Series I	GY	Benchmark_x_10DH_218	6.18386	5.87883	4.64428	5.26156	0.922301	0.175291	5.87883	0.305031	0.0518863
Series I	GY	Benchmark_x_10DH_219	5.92988	5.87883	4.54353	5.21118	0.7187	0.137915	5.87883	0.0510517	0.00868399
Series I	GY	Benchmark_x_10DH_220	6.31461	5.87883	4.32058	5.0997	1.21491	0.238232	5.87883	0.435789	0.0741286
Series I	GY	Benchmark_x_10DH_221	5.84402	5.87883	4.43203	5.15543	0.688592	0.133566	5.87883	-0.0348042	-0.00592027
Series I	GY	Benchmark_x_10DH_222	6.57412	5.87883	4.84045	5.35964	1.21448	0.226598	5.87883	0.695295	0.118271
Series I	GY	Benchmark_x_10DH_223	5.92697	5.87883	5.21871	5.54877	0.378199	0.0681592	5.87883	0.0481402	0.00818874
Series I	GY	Benchmark_x_10DH_224	6.29807	5.87883	5.44241	5.66062	0.637451	0.112612	5.87883	0.419242	0.0713139
Series I	GY	Benchmark_x_10DH_225	6.26953	5.87883	5.16534	5.52209	0.747448	0.135356	5.87883	0.390707	0.0664601
Series I	GY	Benchmark_x_10DH_226	6.09392	5.87883	5.00483	5.44183	0.652089	0.119829	5.87883	0.215091	0.0365874
Series I	GY	Benchmark_x_10DH_227	5.91411	5.87883	4.15129	5.01506	0.899052	0.17927	5.87883	0.0352868	0.00600235
Series I	GY	Benchmark_x_10DH_228	6.12492	5.87883	5.41695	5.64789	0.477029	0.0844615	5.87883	0.246093	0.0418609
Series I	GY	Benchmark_x_10DH_229	6.04912	5.87883	5.47288	5.67585	0.373264	0.0657635	5.87883	0.17029	0.0289667
Series I	GY	Benchmark_x_10DH_230	5.99219	5.87883	5.40877	5.6438	0.348394	0.0617304	5.87883	0.113364	0.0192834
Series I	GY	Benchmark_x_10DH_231	5.90417	5.87883	3.7665	4.82266	1.08151	0.224255	5.87883	0.0253459	0.00431138
Series I	GY	Benchmark_x_10DH_232	5.90289	5.87883	3.51072	4.69477	1.20811	0.257332	5.87883	0.0240613	0.00409287
Series I	GY	Benchmark_x_10DH_233	6.2717	5.87883	5.2611	5.56996	0.701736	0.125986	5.87883	0.392874	0.0668287
Series I	GY	Benchmark_x_10DH_234	6.13423	5.87883	5.05683	5.46783	0.666402	0.121877	5.87883	0.255403	0.0434446
Series I	GY	Benchmark_x_10DH_235	6.17547	5.87883	5.54517	5.712	0.463468	0.0811394	5.87883	0.296639	0.0504589
Series I	GY	Benchmark_x_10DH_236	5.83157	5.87883	5.44095	5.65989	0.171677	0.0303323	5.87883	-0.0472604	-0.00803909
Series I	GY	Benchmark_x_10DH_237	6.13073	5.87883	4.89341	5.38612	0.744612	0.138246	5.87883	0.251904	0.0428494
Series I	GY	Benchmark_x_10DH_238	6.23208	5.87883	4.92727	5.40305	0.829035	0.153438	5.87883	0.353257	0.0600898
Series I	GY	Benchmark_x_10DH_239	6.28865	5.87883	5.07813	5.47848	0.810175	0.147883	5.87883	0.409826	0.0697123
Series I	GY	Benchmark_x_10DH_240	6.20537	5.87883	5.48399	5.68141	0.523964	0.0922244	5.87883	0.326545	0.055546
Series I	GY	Benchmark_x_10DH_241	6.16601	5.87883	3.93965	4.90924	1.25677	0.256002	5.87883	0.287185	0.0488508
Series I	GY	Benchmark_x_10DH_242	6.08579	5.87883	4.07924	4.97903	1.10676	0.222284	5.87883	0.206967	0.0352054
Series I	GY	Benchmark_x_10DH_243	6.35011	5.87883	5.20458	5.5417	0.808403	0.145876	5.87883	0.471282	0.0801659
Series I	GY	Benchmark_x_10DH_244	6.17434	5.87883	5.03518	5.457	0.717343	0.131454	5.87883	0.295519	0.0502684
Series I	GY	Benchmark_x_10DH_245	6.29643	5.87883	5.11033	5.49458	0.801848	0.145934	5.87883	0.4176	0.0710346
Series I	GY	Benchmark_x_10DH_246	6.47184	5.87883	5.44878	5.6638	0.808033	0.142666	5.87883	0.59301	0.100872
Series I	GY	Benchmark_x_10DH_247	6.15946	5.87883	5.23401	5.55642	0.60304	0.10853	5.87883	0.280633	0.0477363
Series I	GY	Benchmark_x_10DH_248	6.22115	5.87883	4.72326	5.30104	0.920108	0.173571	5.87883	0.342322	0.0582297
Series I	GY	Benchmark_x_10DH_249	6.15414	5.87883	5.29304	5.58593	0.568208	0.101721	5.87883	0.275317	0.0468319
Series I	GY	Benchmark_x_10DH_250	6.45113	5.87883	5.00473	5.44178	1.00936	0.185483	5.87883	0.572309	0.0973508
Series I	GY	Benchmark_x_10DH_251	6.3198	5.87883	4.96821	5.42352	0.896279	0.165258	5.87883	0.440972	0.0750102
Series I	GY	Benchmark_x_10DH_253	6.26469	5.87883	5.45646	5.66764	0.597048	0.105343	5.87883	0.385866	0.0656366
Series I	GY	Benchmark_x_10DH_254	6.46186	5.87883	5.37163	5.62523	0.836634	0.148729	5.87883	0.583037	0.0991758
Series I	GY	Benchmark_x_10DH_255	6.5217	5.87883	5.32369	5.60126	0.920438	0.164327	5.87883	0.642871	0.109354
Series I	GY	Benchmark_x_10DH_256	6.02542	5.87883	5.60743	5.74313	0.282291	0.0491528	5.87883	0.146592	0.0249356
Series I	GY	Benchmark_x_10DH_257	6.49437	5.87883	5.35963	5.61923	0.875145	0.155741	5.87883	0.615547	0.104706
Series I	GY	Benchmark_x_10DH_258	5.90042	5.87883	4.7709	5.32486	0.575558	0.108089	5.87883	0.0215963	0.00367357
Series I	GY	Benchmark_x_10DH_259	6.01352	5.87883	5.19058	5.5347	0.478812	0.0865109	5.87883	0.134691	0.0229112
Series I	GY	Benchmark_x_10DH_260	6.30321	5.87883	5.05487	5.46685	0.836363	0.152988	5.87883	0.424385	0.0721887
Series I	GY	Benchmark_x_10DH_261	6.47709	5.87883	4.64904	5.26393	1.21316	0.230466	5.87883	0.598263	0.101766
Series I	GY	Benchmark_x_10DH_262	6.43812	5.87883	5.13336	5.50609	0.93203	0.169272	5.87883	0.559298	0.0951377
Series I	GY	Benchmark_x_10DH_263	6.72525	5.87883	5.15474	5.51678	1.20847	0.219054	5.87883	0.846427	0.143979
Series I	GY	Benchmark_x_10DH_264	6.18565	5.87883	5.39886	5.63884	0.54681	0.096972	5.87883	0.306829	0.0521922
Series I	GY	Benchmark_x_10DH_265	6.32064	5.87883	5.37326	5.62604	0.694597	0.123461	5.87883	0.441816	0.0751537
Series I	GY	Benchmark_x_10DH_266	6.25222	5.87883	4.55269	5.21576	1.03646	0.198717	5.87883	0.373392	0.0635148
Series I	GY	Benchmark_x_10DH_267	6.36633	5.87883	4.61107	5.24495	1.12139	0.213803	5.87883	0.487508	0.082926
Series I	GY	Benchmark_x_10DH_268	6.19423	5.87883	5.70968	5.79425	0.399977	0.06903	5.87883	0.315404	0.0536508
Series I	GY	Benchmark_x_10DH_269	6.45017	5.87883	5.18844	5.53363	0.916538	0.16563	5.87883	0.571345	0.0971869
Series I	GY	Benchmark_x_10DH_270	6.40654	5.87883	5.65137	5.7651	0.641439	0.111262	5.87883	0.527711	0.0897648
Series I	GY	Benchmark_x_10DH_271	6.2866	5.87883	5.66971	5.77427	0.512335	0.0887272	5.87883	0.407778	0.0693639
Series I	GY	Benchmark_x_10DH_272	6.02353	5.87883	4.90727	5.39305	0.630479	0.116906	5.87883	0.144701	0.0246139
Series I	GY	Benchmark_x_10DH_273	6.24648	5.87883	5.12018	5.4995	0.74698	0.135827	5.87883	0.367655	0.0625389
Series I	GY	Benchmark_x_10DH_274	6.2762	5.87883	5.5363	5.70756	0.568634	0.0996282	5.87883	0.39737	0.0675934
Series I	GY	Bussard_x_10DH_456	5.94007	5.27479	4.99695	5.13587	0.804206	0.156586	5.27479	0.665288	0.126126
Series I	GY	Bussard_x_10DH_457	6.2241	5.27479	5.28181	5.2783	0.945806	0.179188	5.28181	0.942293	0.178404
Series I	GY	Bussard_x_10DH_458	6.08581	5.27479	5.1101	5.19244	0.893364	0.172051	5.27479	0.811022	0.153754
Series I	GY	Bussard_x_10DH_459	5.9278	5.27479	5.30592	5.29035	0.637441	0.120491	5.30592	0.621872	0.117203
Series I	GY	Bussard_x_10DH_460	5.96268	5.27479	5.33608	5.30543	0.657253	0.123883	5.33608	0.626607	0.117428
Series I	GY	Bussard_x_10DH_461	6.11379	5.27479	5.23165	5.25322	0.860572	0.163818	5.27479	0.839004	0.159059
Series I	GY	Bussard_x_10DH_462	5.75615	5.27479	5.31677	5.29578	0.460368	0.0869311	5.31677	0.439374	0.0826392
Series I	GY	Bussard_x_10DH_463	6.00253	5.27479	5.31784	5.29631	0.706222	0.133342	5.31784	0.684696	0.128755
Series I	GY	Bussard_x_10DH_464	5.93227	5.27479	5.17898	5.22688	0.705389	0.134954	5.27479	0.657486	0.124647
Series I	GY	Bussard_x_10DH_465	5.75523	5.27479	5.87756	5.57617	0.179055	0.0321107	5.87756	-0.122332	-0.0208134
Series I	GY	Bussard_x_10DH_466	6.05889	5.27479	4.6262	4.95049	1.1084	0.223897	5.27479	0.784107	0.148652
Series I	GY	Bussard_x_10DH_467	6.01011	5.27479	4.48309	4.87894	1.13118	0.231849	5.27479	0.735329	0.139405
Series I	GY	Bussard_x_10DH_468	6.21441	5.27479	5.58073	5.42776	0.78665	0.144931	5.58073	0.63368	0.113548
Series I	GY	Bussard_x_10DH_469	5.74663	5.27479	4.88351	5.07915	0.66748	0.131416	5.27479	0.471843	0.0894525
Series I	GY	Bussard_x_10DH_470	5.92485	5.27479	4.90871	5.09175	0.8331	0.163618	5.27479	0.650064	0.12324
Series I	GY	Bussard_x_10DH_471	5.8955	5.27479	5.58123	5.42801	0.467495	0.0861266	5.58123	0.314275	0.0563093
Series I	GY	Hermann_x_10DH_175	6.22467	5.74361	5.28537	5.51449	0.710185	0.128785	5.74361	0.481065	0.0837565
Series I	GY	Hermann_x_10DH_176	5.92172	5.74361	5.87937	5.81149	0.110231	0.0189679	5.87937	0.0423521	0.00720352
Series I	GY	Hermann_x_10DH_177	6.22345	5.74361	6.14705	5.94533	0.278124	0.0467802	6.14705	0.0763998	0.0124287
Series I	GY	Hermann_x_10DH_178	6.13008	5.74361	5.36891	5.55626	0.573819	0.103274	5.74361	0.386468	0.0672867
Series I	GY	Hermann_x_10DH_179	6.36172	5.74361	5.34362	5.54361	0.818102	0.147576	5.74361	0.618109	0.107617
Series I	GY	Hermann_x_10DH_180	6.22811	5.74361	5.68648	5.71505	0.513064	0.0897742	5.74361	0.484502	0.084355
Series I	GY	Hermann_x_10DH_181	6.39724	5.74361	5.81045	5.77703	0.620213	0.107358	5.81045	0.586791	0.100989
Series I	GY	Hermann_x_10DH_182	6.20527	5.74361	5.63156	5.68758	0.517683	0.0910199	5.74361	0.461661	0.0803782
Series I	GY	Hermann_x_10DH_183	6.1353	5.74361	5.73737	5.74049	0.394816	0.0687774	5.74361	0.391696	0.0681969
Series I	GY	Hermann_x_10DH_184	6.5521	5.74361	5.59773	5.67067	0.881427	0.155436	5.74361	0.808489	0.140763
Series I	GY	Hermann_x_10DH_185	6.40749	5.74361	5.70763	5.72562	0.681874	0.119092	5.74361	0.663884	0.115587
Series I	GY	Hermann_x_10DH_186	6.38671	5.74361	5.45329	5.59845	0.788263	0.1408	5.74361	0.643104	0.111969
Series I	GY	Hermann_x_10DH_187	6.53074	5.74361	5.58836	5.66598	0.864759	0.152623	5.74361	0.787133	0.137045
Series I	GY	Hermann_x_10DH_188	6.27195	5.74361	3.89711	4.82036	1.45159	0.301138	5.74361	0.528346	0.0919885
Series I	GY	Hermann_x_10DH_190	6.31006	5.74361	5.89694	5.82028	0.489786	0.0841516	5.89694	0.413117	0.0700561
Series I	GY	Hermann_x_10DH_191	6.21396	5.74361	5.93802	5.84081	0.37315	0.0638866	5.93802	0.275943	0.0464706
Series I	GY	Hermann_x_10DH_192	6.57639	5.74361	5.4645	5.60406	0.97233	0.173505	5.74361	0.832779	0.144992
Series I	GY	Hermann_x_10DH_193	6.259	5.74361	5.50921	5.62641	0.632588	0.112432	5.74361	0.515391	0.0897329
Series I	GY	Hermann_x_10DH_194	6.27794	5.74361	5.27906	5.51133	0.766607	0.139096	5.74361	0.534334	0.093031
Series I	GY	Hermann_x_10DH_195	6.32854	5.74361	5.55738	5.65049	0.678043	0.119997	5.74361	0.584928	0.10184
Series I	GY	Hermann_x_10DH_196	6.46992	5.74361	5.23701	5.49031	0.979616	0.178426	5.74361	0.726317	0.126457
Series I	GY	Hermann_x_10DH_197	6.2707	5.74361	5.21765	5.48063	0.790071	0.144157	5.74361	0.52709	0.0917699
Series I	GY	Hermann_x_10DH_199	6.17538	5.74361	5.25913	5.50137	0.674011	0.122517	5.74361	0.431771	0.0751742
Series I	GY	Hermann_x_10DH_200	6.28238	5.74361	5.49745	5.62053	0.661854	0.117757	5.74361	0.538775	0.0938043
Series I	GY	Hermann_x_10DH_201	6.22473	5.74361	5.65045	5.69703	0.527699	0.0926272	5.74361	0.481119	0.0837659
Series I	GY	Hermann_x_10DH_202	6.05612	5.74361	5.2539	5.49875	0.557362	0.101362	5.74361	0.312509	0.0544099
Series I	GY	Hermann_x_10DH_203	6.15554	5.74361	5.42141	5.58251	0.573036	0.102648	5.74361	0.411935	0.0717206
Series I	GY	Hermann_x_10DH_204	6.28485	5.74361	5.28618	5.5149	0.769951	0.139613	5.74361	0.541239	0.0942333
Series I	GY	Hermann_x_10DH_205	6.34147	5.74361	5.44601	5.59481	0.746665	0.133457	5.74361	0.597864	0.104092
Series I	GY	Hermann_x_10DH_206	6.36685	5.74361	5.37239	5.558	0.808852	0.145529	5.74361	0.623243	0.108511
Series I	GY	Hermann_x_10DH_207	5.67358	5.74361	5.19248	5.46805	0.205539	0.0375891	5.74361	-0.0700226	-0.0121914
Series I	GY	Hermann_x_10DH_209	6.08076	5.74361	5.41386	5.57873	0.502027	0.0899894	5.74361	0.337154	0.0587007
Series I	GY	Hermann_x_10DH_210	6.21355	5.74361	3.92587	4.83474	1.37881	0.285188	5.74361	0.46994	0.0818197
Series I	GY	Hermann_x_10DH_211	5.85488	5.74361	4.20808	4.97584	0.879031	0.17666	5.74361	0.111268	0.0193725
Series I	GY	Hermann_x_10DH_449	6.02239	5.74361	5.40721	5.57541	0.44698	0.08017	5.74361	0.278781	0.0485375
Series I	GY	Hermann_x_10DH_450	5.87555	5.74361	4.65063	5.19712	0.678427	0.130539	5.74361	0.131939	0.0229715
Series I	GY	Hermann_x_10DH_451	6.52401	5.74361	6.08261	5.91311	0.610904	0.103313	6.08261	0.441402	0.0725678
Series I	GY	Hermann_x_10DH_452	5.83487	5.74361	5.06954	5.40657	0.428298	0.0792181	5.74361	0.0912634	0.0158896
Series I	GY	Hermann_x_10DH_453	6.58322	5.74361	6.3464	6.04501	0.538212	0.0890341	6.3464	0.236813	0.0373146
Series I	GY	Hermann_x_10DH_454	6.8878	5.74361	6.03065	5.88713	1.00067	0.169976	6.03065	0.857148	0.142132
Series I	GY	Hermann_x_10DH_455	6.39108	5.74361	5.69044	5.71702	0.674055	0.117903	5.74361	0.647471	0.112729
Series I	GY	KWSFerrum_x_10DH_175	5.86995	5.66036	5.28537	5.47287	0.397083	0.0725548	5.66036	0.209583	0.0370265
Series I	GY	KWSFerrum_x_10DH_176	6.08641	5.66036	5.87937	5.76986	0.31654	0.054861	5.87937	0.20704	0.0352146
Series I	GY	KWSFerrum_x_10DH_177	6.55817	5.66036	6.14705	5.90371	0.654458	0.110855	6.14705	0.411113	0.0668796
Series I	GY	KWSFerrum_x_10DH_178	6.37466	5.66036	5.36891	5.51464	0.860022	0.155953	5.66036	0.714293	0.126192
Series I	GY	KWSFerrum_x_10DH_179	6.14405	5.66036	5.34362	5.50199	0.642058	0.116696	5.66036	0.483687	0.0854516
Series I	GY	KWSFerrum_x_10DH_180	6.22642	5.66036	5.68648	5.67342	0.553001	0.0974722	5.68648	0.539941	0.0949517
Series I	GY	KWSFerrum_x_10DH_181	6.22206	5.66036	5.81045	5.73541	0.486655	0.084851	5.81045	0.411611	0.0708398
Series I	GY	KWSFerrum_x_10DH_182	6.07111	5.66036	5.63156	5.64596	0.425148	0.0753013	5.66036	0.410747	0.0725655
Series I	GY	KWSFerrum_x_10DH_183	6.25791	5.66036	5.73737	5.69887	0.559041	0.0980968	5.73737	0.520539	0.0907278
Series I	GY	KWSFerrum_x_10DH_184	6.39878	5.66036	5.59773	5.62905	0.769731	0.136743	5.66036	0.738414	0.130453
Series I	GY	KWSFerrum_x_10DH_185	6.21525	5.66036	5.70763	5.684	0.531256	0.0934653	5.70763	0.507625	0.088938
Series I	GY	KWSFerrum_x_10DH_186	6.17106	5.66036	5.45329	5.55683	0.614235	0.110537	5.66036	0.510698	0.0902235
Series I	GY	KWSFerrum_x_10DH_187	6.11911	5.66036	5.58836	5.62436	0.49475	0.0879656	5.66036	0.458746	0.0810453
Series I	GY	KWSFerrum_x_10DH_188	6.56349	5.66036	3.89711	4.77874	1.78476	0.373478	5.66036	0.903128	0.159553
Series I	GY	KWSFerrum_x_10DH_190	6.49898	5.66036	5.89694	5.77865	0.720323	0.124652	5.89694	0.602033	0.102092
Series I	GY	KWSFerrum_x_10DH_191	5.77815	5.66036	5.93802	5.79919	-0.0210447	-0.00362891	5.93802	-0.159873	-0.0269236
Series I	GY	KWSFerrum_x_10DH_192	6.2901	5.66036	5.4645	5.56243	0.72767	0.130819	5.66036	0.62974	0.111254
Series I	GY	KWSFerrum_x_10DH_193	6.11561	5.66036	5.50921	5.58479	0.530824	0.0950481	5.66036	0.455248	0.0804273
Series I	GY	KWSFerrum_x_10DH_194	6.15355	5.66036	5.27906	5.46971	0.683842	0.125023	5.66036	0.493189	0.0871303
Series I	GY	KWSFerrum_x_10DH_195	6.20943	5.66036	5.55738	5.60887	0.600562	0.107074	5.66036	0.549069	0.0970024
Series I	GY	KWSFerrum_x_10DH_196	6.22808	5.66036	5.23701	5.44869	0.779398	0.143043	5.66036	0.567721	0.100298
Series I	GY	KWSFerrum_x_10DH_197	6.34236	5.66036	5.21765	5.439	0.903356	0.166088	5.66036	0.681996	0.120486
Series I	GY	KWSFerrum_x_10DH_199	6.28353	5.66036	5.25913	5.45975	0.823783	0.150883	5.66036	0.623164	0.110093
Series I	GY	KWSFerrum_x_10DH_200	6.2744	5.66036	5.49745	5.57891	0.69549	0.124664	5.66036	0.614033	0.108479
Series I	GY	KWSFerrum_x_10DH_201	6.48565	5.66036	5.65045	5.6554	0.830249	0.146806	5.66036	0.82529	0.145802
Series I	GY	KWSFerrum_x_10DH_202	6.5944	5.66036	5.2539	5.45713	1.13727	0.208401	5.66036	0.934041	0.165014
Series I	GY	KWSFerrum_x_10DH_203	6.26606	5.66036	5.42141	5.54088	0.725174	0.130877	5.66036	0.605695	0.107006
Series I	GY	KWSFerrum_x_10DH_204	5.97203	5.66036	5.28618	5.47327	0.498755	0.0911256	5.66036	0.311665	0.0550609
Series I	GY	KWSFerrum_x_10DH_205	5.98895	5.66036	5.44601	5.55318	0.43576	0.0784704	5.66036	0.328581	0.0580495
Series I	GY	KWSFerrum_x_10DH_206	6.05983	5.66036	5.37239	5.51638	0.543454	0.0985165	5.66036	0.399466	0.0705726
Series I	GY	KWSFerrum_x_10DH_207	6.07188	5.66036	5.19248	5.42642	0.64546	0.118948	5.66036	0.41152	0.0727021
Series I	GY	KWSFerrum_x_10DH_209	5.82031	5.66036	5.41386	5.53711	0.283193	0.0511446	5.66036	0.159941	0.0282564
Series I	GY	KWSFerrum_x_10DH_210	6.2487	5.66036	3.92587	4.79312	1.45558	0.303682	5.66036	0.588336	0.10394
Series I	GY	KWSFerrum_x_10DH_211	6.23526	5.66036	4.20808	4.93422	1.30104	0.263676	5.66036	0.574896	0.101565
Series I	GY	KWSFerrum_x_10DH_213	6.57202	5.66036	5.96145	5.81091	0.76111	0.13098	5.96145	0.610565	0.102419
Series I	GY	KWSFerrum_x_10DH_214	6.21451	5.66036	5.19524	5.4278	0.786714	0.144942	5.66036	0.55415	0.0979
Series I	GY	KWSFerrum_x_10DH_215	6.60635	5.66036	5.64826	5.65431	0.952037	0.168374	5.66036	0.945986	0.167125
Series I	GY	KWSFerrum_x_10DH_216	6.4307	5.66036	5.91627	5.78832	0.642388	0.11098	5.91627	0.514435	0.0869526
Series I	GY	KWSFerrum_x_10DH_217	6.6218	5.66036	5.36652	5.51344	1.10835	0.201028	5.66036	0.961431	0.169853
Series I	GY	KWSFerrum_x_10DH_218	6.02817	5.66036	4.64428	5.15232	0.875847	0.169991	5.66036	0.367807	0.0649795
Series I	GY	KWSFerrum_x_10DH_219	6.38102	5.66036	4.54353	5.10195	1.27908	0.250704	5.66036	0.72066	0.127317
Series I	GY	KWSFerrum_x_10DH_220	6.33403	5.66036	4.32058	4.99047	1.34356	0.269225	5.66036	0.673665	0.119014
Series I	GY	KWSFerrum_x_10DH_221	6.35588	5.66036	4.43203	5.0462	1.30968	0.259538	5.66036	0.695514	0.122874
Series I	GY	KWSFerrum_x_10DH_222	6.46491	5.66036	4.84045	5.25041	1.2145	0.231316	5.66036	0.804544	0.142136
Series I	GY	KWSFerrum_x_10DH_223	6.53435	5.66036	5.21871	5.43954	1.09482	0.20127	5.66036	0.873988	0.154405
Series I	GY	KWSFerrum_x_10DH_224	6.61736	5.66036	5.44241	5.55139	1.06597	0.19202	5.66036	0.956997	0.16907
Series I	GY	KWSFerrum_x_10DH_225	6.73952	5.66036	5.16534	5.41285	1.32666	0.245095	5.66036	1.07915	0.190651
Series I	GY	KWSFerrum_x_10DH_226	5.81938	5.66036	5.00483	5.3326	0.486778	0.0912834	5.66036	0.159011	0.028092
Series I	GY	KWSFerrum_x_10DH_227	6.15354	5.66036	4.15129	4.90583	1.24771	0.254332	5.66036	0.493176	0.087128
Series I	GY	KWSFerrum_x_10DH_228	6.31266	5.66036	5.41695	5.53866	0.773997	0.139744	5.66036	0.652292	0.115238
Series I	GY	KWSFerrum_x_10DH_229	6.29738	5.66036	5.47288	5.56662	0.730757	0.131275	5.66036	0.637014	0.112539
Series I	GY	KWSFerrum_x_10DH_230	6.07841	5.66036	5.40877	5.53456	0.543841	0.0982627	5.66036	0.418042	0.0738542
Series I	GY	KWSFerrum_x_10DH_231	5.85572	5.66036	3.7665	4.71343	1.14228	0.242346	5.66036	0.195351	0.0345121
Series I	GY	KWSFerrum_x_10DH_232	5.77034	5.66036	3.51072	4.58554	1.1848	0.258378	5.66036	0.109979	0.0194297
Series I	GY	KWSFerrum_x_10DH_233	6.24648	5.66036	5.2611	5.46073	0.785746	0.14389	5.66036	0.586115	0.103547
Series I	GY	KWSFerrum_x_10DH_234	6.17303	5.66036	5.05683	5.3586	0.814436	0.151987	5.66036	0.512667	0.0905715
Series I	GY	KWSFerrum_x_10DH_235	6.02641	5.66036	5.54517	5.60277	0.423645	0.0756136	5.66036	0.366047	0.0646685
Series I	GY	KWSFerrum_x_10DH_236	6.2559	5.66036	5.44095	5.55066	0.705246	0.127056	5.66036	0.595539	0.105212
Series I	GY	KWSFerrum_x_10DH_237	5.96555	5.66036	4.89341	5.27689	0.688661	0.130505	5.66036	0.305184	0.053916
Series I	GY	KWSFerrum_x_10DH_238	5.68525	5.66036	4.92727	5.29382	0.391434	0.0739418	5.66036	0.0248876	0.00439682
Series I	GY	KWSFerrum_x_10DH_239	6.2593	5.66036	5.07813	5.36925	0.890058	0.16577	5.66036	0.59894	0.105813
Series I	GY	KWSFerrum_x_10DH_240	6.49819	5.66036	5.48399	5.57218	0.926016	0.166186	5.66036	0.837828	0.148017
Series I	GY	KWSFerrum_x_10DH_241	6.02822	5.66036	3.93965	4.80001	1.22821	0.255877	5.66036	0.367853	0.0649875
Series I	GY	KWSFerrum_x_10DH_242	6.20453	5.66036	4.07924	4.8698	1.33472	0.274082	5.66036	0.544162	0.0961356
Series I	GY	KWSFerrum_x_10DH_243	6.30933	5.66036	5.20458	5.43247	0.876857	0.16141	5.66036	0.648966	0.114651
Series I	GY	KWSFerrum_x_10DH_244	6.00934	5.66036	5.03518	5.34777	0.661569	0.123709	5.66036	0.348976	0.0616525
Series I	GY	KWSFerrum_x_10DH_245	6.14857	5.66036	5.11033	5.38535	0.76322	0.141722	5.66036	0.488203	0.0862494
Series I	GY	KWSFerrum_x_10DH_246	6.3855	5.66036	5.44878	5.55457	0.830929	0.149594	5.66036	0.725137	0.128108
Series I	GY	KWSFerrum_x_10DH_247	6.36991	5.66036	5.23401	5.44719	0.922719	0.169394	5.66036	0.709543	0.125353
Series I	GY	KWSFerrum_x_10DH_248	5.67582	5.66036	4.72326	5.19181	0.484011	0.0932258	5.66036	0.0154564	0.00273064
Series I	GY	KWSFerrum_x_10DH_249	6.07534	5.66036	5.29304	5.4767	0.598634	0.109305	5.66036	0.414974	0.0733122
Series I	GY	KWSFerrum_x_10DH_250	6.28797	5.66036	5.00473	5.33254	0.955425	0.179169	5.66036	0.627606	0.110877
Series I	GY	KWSFerrum_x_10DH_251	6.57624	5.66036	4.96821	5.31429	1.26195	0.237465	5.66036	0.915879	0.161806
Series I	GY	KWSFerrum_x_10DH_253	6.15303	5.66036	5.45646	5.55841	0.594614	0.106976	5.66036	0.492663	0.0870373
Series I	GY	KWSFerrum_x_10DH_254	5.89714	5.66036	5.37163	5.516	0.381137	0.0690967	5.66036	0.236771	0.0418296
Series I	GY	KWSFerrum_x_10DH_255	6.55675	5.66036	5.32369	5.49203	1.06472	0.193866	5.66036	0.896383	0.158361
Series I	GY	KWSFerrum_x_10DH_256	6.12547	5.66036	5.60743	5.6339	0.491574	0.0872529	5.66036	0.465106	0.0821689
Series I	GY	KWSFerrum_x_10DH_257	6.02153	5.66036	5.35963	5.51	0.511538	0.0928381	5.66036	0.361171	0.063807
Series I	GY	KWSFerrum_x_10DH_258	6.10473	5.66036	4.7709	5.21563	0.889092	0.170467	5.66036	0.444361	0.078504
Series I	GY	KWSFerrum_x_10DH_259	6.28779	5.66036	5.19058	5.42547	0.862314	0.158938	5.66036	0.627424	0.110845
Series I	GY	KWSFerrum_x_10DH_260	6.13597	5.66036	5.05487	5.35762	0.778358	0.145281	5.66036	0.47561	0.0840247
Series I	GY	KWSFerrum_x_10DH_261	5.95678	5.66036	4.64904	5.1547	0.802083	0.155602	5.66036	0.296419	0.0523675
Series I	GY	KWSFerrum_x_10DH_262	6.27908	5.66036	5.13336	5.39686	0.882215	0.163468	5.66036	0.618715	0.109307
Series I	GY	KWSFerrum_x_10DH_263	6.69078	5.66036	5.15474	5.40755	1.28323	0.237303	5.66036	1.03041	0.18204
Series I	GY	KWSFerrum_x_10DH_264	6.43982	5.66036	5.39886	5.52961	0.910207	0.164606	5.66036	0.779456	0.137704
Series I	GY	KWSFerrum_x_10DH_265	6.45587	5.66036	5.37326	5.51681	0.939052	0.170216	5.66036	0.795501	0.140539
Series I	GY	KWSFerrum_x_10DH_266	6.51398	5.66036	4.55269	5.10653	1.40745	0.275618	5.66036	0.853613	0.150805
Series I	GY	KWSFerrum_x_10DH_267	6.19024	5.66036	4.61107	5.13572	1.05452	0.205332	5.66036	0.529877	0.0936117
Series I	GY	KWSFerrum_x_10DH_268	6.34797	5.66036	5.70968	5.68502	0.662949	0.116613	5.70968	0.638292	0.111791
Series I	GY	KWSFerrum_x_10DH_269	6.21549	5.66036	5.18844	5.4244	0.791085	0.145838	5.66036	0.555123	0.0980719
Series I	GY	KWSFerrum_x_10DH_270	6.40586	5.66036	5.65137	5.65587	0.749988	0.132603	5.66036	0.745491	0.131704
Series I	GY	KWSFerrum_x_10DH_271	6.60163	5.66036	5.66971	5.66504	0.936592	0.165328	5.66971	0.931917	0.164368
Series I	GY	KWSFerrum_x_10DH_272	6.15401	5.66036	4.90727	5.28382	0.870194	0.16469	5.66036	0.493646	0.0872111
Series I	GY	KWSFerrum_x_10DH_273	6.26289	5.66036	5.12018	5.39027	0.872619	0.161888	5.66036	0.602526	0.106446
Series I	GY	KWSFerrum_x_10DH_274	6.30892	5.66036	5.5363	5.59833	0.71059	0.126929	5.66036	0.648556	0.114578
Series I	GY	KWSFerrum_x_10DH_456	6.45398	5.66036	4.99695	5.32866	1.12533	0.211184	5.66036	0.793618	0.140206
Series I	GY	KWSFerrum_x_10DH_457	5.87493	5.66036	5.28181	5.47109	0.403846	0.0738146	5.66036	0.214569	0.0379072
Series I	GY	KWSFerrum_x_10DH_458	6.25135	5.66036	5.1101	5.38523	0.866118	0.160832	5.66036	0.590986	0.104408
Series I	GY	KWSFerrum_x_10DH_459	5.93965	5.66036	5.30592	5.48314	0.45651	0.083257	5.66036	0.27929	0.0493413
Series I	GY	KWSFerrum_x_10DH_460	5.80372	5.66036	5.33608	5.49822	0.305503	0.0555639	5.66036	0.143359	0.0253269
Series I	GY	KWSFerrum_x_10DH_461	6.05918	5.66036	5.23165	5.44601	0.613174	0.112591	5.66036	0.398816	0.0704577
Series I	GY	KWSFerrum_x_10DH_462	5.81083	5.66036	5.31677	5.48857	0.322265	0.0587157	5.66036	0.15047	0.0265831
Series I	GY	KWSFerrum_x_10DH_463	6.36941	5.66036	5.31784	5.4891	0.880311	0.160374	5.66036	0.709048	0.125265
Series I	GY	KWSFerrum_x_10DH_464	5.85124	5.66036	5.17898	5.41967	0.431567	0.0796297	5.66036	0.190875	0.0337213
Series I	GY	KWSFerrum_x_10DH_465	6.03002	5.66036	5.87756	5.76896	0.261063	0.045253	5.87756	0.152465	0.0259402
Series I	GY	KWSFerrum_x_10DH_466	6.21175	5.66036	4.6262	5.14328	1.06846	0.20774	5.66036	0.551382	0.0974111
Series I	GY	KWSFerrum_x_10DH_467	5.86753	5.66036	4.48309	5.07173	0.795801	0.156909	5.66036	0.207163	0.0365989
Series I	GY	KWSFerrum_x_10DH_468	6.25131	5.66036	5.58073	5.62054	0.630766	0.112225	5.66036	0.590947	0.104401
Series I	GY	KWSFerrum_x_10DH_469	6.14238	5.66036	4.88351	5.27194	0.870444	0.165109	5.66036	0.482017	0.0851565
Series I	GY	KWSFerrum_x_10DH_470	6.21417	5.66036	4.90871	5.28454	0.929634	0.175916	5.66036	0.553808	0.0978396
Series I	GY	KWSFerrum_x_10DH_471	6.22784	5.66036	5.58123	5.62079	0.607044	0.108	5.66036	0.567475	0.100254
Series I	GY	Mulan_x_10DH_449	6.35464	5.6839	5.40721	5.54555	0.809087	0.145898	5.6839	0.67074	0.118007
Series I	GY	Mulan_x_10DH_450	6.23498	5.6839	4.65063	5.16727	1.06771	0.206629	5.6839	0.551073	0.0969533
Series I	GY	Mulan_x_10DH_451	6.35904	5.6839	6.08261	5.88326	0.475782	0.0808706	6.08261	0.276428	0.0454456
Series I	GY	Mulan_x_10DH_452	6.05215	5.6839	5.06954	5.37672	0.675434	0.125622	5.6839	0.368251	0.0647885
Series I	GY	Mulan_x_10DH_453	6.49188	5.6839	6.3464	6.01515	0.476722	0.0792536	6.3464	0.145471	0.0229219
Series I	GY	Mulan_x_10DH_454	6.42855	5.6839	6.03065	5.85728	0.571274	0.0975324	6.03065	0.3979	0.0659796
Series I	GY	Mulan_x_10DH_455	6.25834	5.6839	5.69044	5.68717	0.571172	0.100432	5.69044	0.567904	0.0997997
Series I	GY	Porthus_x_10DH_145	6.61159	5.94672	5.58339	5.76506	0.846537	0.146839	5.94672	0.664872	0.111805
Series I	GY	Porthus_x_10DH_146	6.65491	5.94672	6.22208	6.0844	0.570508	0.0937656	6.22208	0.43283	0.0695636
Series I	GY	Porthus_x_10DH_147	6.21558	5.94672	5.93779	5.94226	0.273327	0.0459972	5.94672	0.268863	0.045212
Series I	GY	Porthus_x_10DH_148	6.34561	5.94672	5.43904	5.69288	0.652725	0.114656	5.94672	0.398885	0.0670764
Series I	GY	Porthus_x_10DH_149	6.67392	5.94672	4.59069	5.26871	1.40521	0.266709	5.94672	0.727195	0.122285
Series I	GY	Porthus_x_10DH_150	6.45767	5.94672	5.80814	5.87743	0.580239	0.0987232	5.94672	0.51095	0.0859212
Series I	GY	Porthus_x_10DH_151	6.38261	5.94672	5.06576	5.50624	0.876371	0.15916	5.94672	0.435891	0.0732994
Series I	GY	Porthus_x_10DH_152	6.73361	5.94672	5.67042	5.80857	0.925042	0.159255	5.94672	0.786891	0.132324
Series I	GY	Porthus_x_10DH_153	6.71456	5.94672	6.0687	6.00771	0.706847	0.117657	6.0687	0.645858	0.106424
Series I	GY	Porthus_x_10DH_154	6.2599	5.94672	5.40713	5.67693	0.582977	0.102692	5.94672	0.313183	0.0526647
Series I	GY	Porthus_x_10DH_155	6.76434	5.94672	6.52986	6.23829	0.526045	0.0843252	6.52986	0.234476	0.0359083
Series I	GY	Porthus_x_10DH_156	5.96885	5.94672	5.48994	5.71833	0.250519	0.0438099	5.94672	0.0221261	0.00372072
Series I	GY	Porthus_x_10DH_157	6.60649	5.94672	6.24545	6.09608	0.510406	0.0837268	6.24545	0.361043	0.057809
Series I	GY	Porthus_x_10DH_158	6.25823	5.94672	5.8813	5.91401	0.344217	0.0582036	5.94672	0.311506	0.0523828
Series I	GY	Porthus_x_10DH_159	6.42069	5.94672	6.03752	5.99212	0.428567	0.0715218	6.03752	0.383167	0.0634643
Series I	GY	Porthus_x_10DH_160	6.45989	5.94672	5.79252	5.86962	0.590267	0.100563	5.94672	0.513167	0.0862941
Series I	GY	Porthus_x_10DH_161	6.58488	5.94672	5.57549	5.76111	0.823777	0.142989	5.94672	0.638161	0.107313
Series I	GY	Porthus_x_10DH_162	6.70304	5.94672	5.96433	5.95552	0.74752	0.125517	5.96433	0.738717	0.123856
Series I	GY	Porthus_x_10DH_163	6.70706	5.94672	6.01115	5.97894	0.728121	0.121781	6.01115	0.695904	0.115769
Series I	GY	Porthus_x_10DH_164	6.63307	5.94672	5.47279	5.70976	0.923317	0.161709	5.94672	0.686352	0.115417
Series I	GY	Porthus_x_10DH_165	6.38538	5.94672	5.69277	5.81975	0.565638	0.0971928	5.94672	0.438663	0.0737655
Series I	GY	Porthus_x_10DH_166	6.66666	5.94672	5.9089	5.92781	0.738856	0.124642	5.94672	0.719943	0.121065
Series I	GY	Porthus_x_10DH_167	6.32513	5.94672	5.36326	5.65499	0.670142	0.118504	5.94672	0.378408	0.0636331
Series I	GY	Porthus_x_10DH_168	6.28859	5.94672	5.46317	5.70495	0.583648	0.102306	5.94672	0.341872	0.0574891
Series I	GY	Porthus_x_10DH_169	6.47066	5.94672	5.14428	5.5455	0.925163	0.166831	5.94672	0.523942	0.088106
Series I	GY	Porthus_x_10DH_170	6.70651	5.94672	5.19045	5.56859	1.13792	0.204346	5.94672	0.759785	0.127765
Series I	GY	Porthus_x_10DH_171	6.69905	5.94672	5.88893	5.91783	0.781226	0.132012	5.94672	0.752333	0.126512
Series I	GY	Porthus_x_10DH_172	6.88804	5.94672	5.92284	5.93478	0.953253	0.160621	5.94672	0.941313	0.158291
Series I	GY	Porthus_x_10DH_173	6.72384	5.94672	4.68829	5.31751	1.40633	0.264471	5.94672	0.777114	0.130679
Series I	GY	Porthus_x_10DH_174	6.44813	5.94672	5.2509	5.59881	0.849316	0.151696	5.94672	0.501403	0.0843159
Series I	HD	Benchmark_x_10DH_145	153.048	154.661	153.042	153.852	-0.803981	-0.00522569	154.661	-1.61335	-0.0104315
Series I	HD	Benchmark_x_10DH_146	153.199	154.661	154.363	154.512	-1.31332	-0.00849978	154.661	-1.46239	-0.00945546
Series I	HD	Benchmark_x_10DH_147	154.544	154.661	154.542	154.602	-0.0581855	-0.000376358	154.661	-0.117478	-0.000759581
Series I	HD	Benchmark_x_10DH_148	153.725	154.661	154.601	154.631	-0.905558	-0.00585625	154.661	-0.935605	-0.00604939
Series I	HD	Benchmark_x_10DH_149	152.053	154.661	155.436	155.049	-2.99591	-0.0193224	155.436	-3.38353	-0.0217679
Series I	HD	Benchmark_x_10DH_150	153.828	154.661	153.014	153.837	-0.00883819	-5.74516e-05	154.661	-0.832581	-0.00538326
Series I	HD	Benchmark_x_10DH_151	153.837	154.661	154.563	154.612	-0.774689	-0.00501054	154.661	-0.823946	-0.00532743
Series I	HD	Benchmark_x_10DH_152	153.882	154.661	153.216	153.938	-0.0559611	-0.000363529	154.661	-0.778578	-0.00503409
Series I	HD	Benchmark_x_10DH_153	153.52	154.661	154.522	154.591	-1.07172	-0.00693258	154.661	-1.14139	-0.00737992
Series I	HD	Benchmark_x_10DH_154	153.894	154.661	154.887	154.774	-0.879654	-0.00568347	154.887	-0.992709	-0.00640924
Series I	HD	Benchmark_x_10DH_155	152.895	154.661	153.11	153.886	-0.990604	-0.00643727	154.661	-1.76599	-0.0114185
Series I	HD	Benchmark_x_10DH_156	153.924	154.661	154.539	154.6	-0.675795	-0.00437125	154.661	-0.736864	-0.00476438
Series I	HD	Benchmark_x_10DH_157	154.45	154.661	155.162	154.911	-0.461022	-0.00297604	155.162	-0.711347	-0.00458455
Series I	HD	Benchmark_x_10DH_158	153.204	154.661	153.399	154.03	-0.826012	-0.00536266	154.661	-1.45684	-0.00941954
Series I	HD	Benchmark_x_10DH_159	153.405	154.661	154.011	154.336	-0.931266	-0.00603401	154.661	-1.25619	-0.00812218
Series I	HD	Benchmark_x_10DH_160	153.634	154.661	154.313	154.487	-0.852597	-0.0055189	154.661	-1.02687	-0.00663951
Series I	HD	Benchmark_x_10DH_161	152.92	154.661	153.058	153.86	-0.93999	-0.0061094	154.661	-1.74142	-0.0112596
Series I	HD	Benchmark_x_10DH_162	153.65	154.661	155.051	154.856	-1.20652	-0.00779123	155.051	-1.4016	-0.00903958
Series I	HD	Benchmark_x_10DH_163	152.684	154.661	152.649	153.655	-0.97124	-0.00632092	154.661	-1.97744	-0.0127856
Series I	HD	Benchmark_x_10DH_164	153.868	154.661	155.031	154.846	-0.977633	-0.00631358	155.031	-1.16259	-0.00749911
Series I	HD	Benchmark_x_10DH_165	153.402	154.661	153.195	153.928	-0.526019	-0.0034173	154.661	-1.25902	-0.0081405
Series I	HD	Benchmark_x_10DH_166	153.186	154.661	153.809	154.235	-1.04895	-0.006801	154.661	-1.47499	-0.00953689
Series I	HD	Benchmark_x_10DH_167	154.059	154.661	154.782	154.722	-0.6628	-0.00428382	154.782	-0.72338	-0.00467354
Series I	HD	Benchmark_x_10DH_168	154.231	154.661	153.105	153.883	0.348088	0.00226204	154.661	-0.430137	-0.00278116
Series I	HD	Benchmark_x_10DH_169	153.849	154.661	155.831	155.246	-1.39708	-0.00899915	155.831	-1.9823	-0.0127208
Series I	HD	Benchmark_x_10DH_170	153.996	154.661	155.339	155	-1.00345	-0.00647389	155.339	-1.3422	-0.00864051
Series I	HD	Benchmark_x_10DH_171	153.321	154.661	153.92	154.291	-0.969279	-0.00628216	154.661	-1.33968	-0.00866201
Series I	HD	Benchmark_x_10DH_172	153.425	154.661	152.47	153.565	-0.140698	-0.000916209	154.661	-1.23646	-0.00799467
Series I	HD	Benchmark_x_10DH_173	152.051	154.661	153.752	154.206	-2.15545	-0.0139777	154.661	-2.61022	-0.016877
Series I	HD	Benchmark_x_10DH_174	154.435	154.661	154.182	154.421	0.0134264	8.69466e-05	154.661	-0.226353	-0.00146355
Series I	HD	Benchmark_x_10DH_213	153.282	154.661	152.779	153.72	-0.437886	-0.00284859	154.661	-1.37884	-0.00891521
Series I	HD	Benchmark_x_10DH_214	153.282	154.661	153.776	154.218	-0.936188	-0.00607054	154.661	-1.37895	-0.00891596
Series I	HD	Benchmark_x_10DH_215	153.083	154.661	153.667	154.164	-1.08144	-0.00701487	154.661	-1.57838	-0.0102054
Series I	HD	Benchmark_x_10DH_216	153.422	154.661	153.86	154.26	-0.838611	-0.00543634	154.661	-1.23932	-0.00801312
Series I	HD	Benchmark_x_10DH_217	153.135	154.661	153.92	154.29	-1.15527	-0.00748765	154.661	-1.5259	-0.00986611
Series I	HD	Benchmark_x_10DH_218	153.979	154.661	154.527	154.594	-0.61471	-0.00397628	154.661	-0.6816	-0.00440705
Series I	HD	Benchmark_x_10DH_219	153.628	154.661	153.721	154.191	-0.562792	-0.00364996	154.661	-1.0327	-0.00667715
Series I	HD	Benchmark_x_10DH_220	153.615	154.661	154.849	154.755	-1.1403	-0.00736844	154.849	-1.23408	-0.00796959
Series I	HD	Benchmark_x_10DH_221	154.202	154.661	155.329	154.995	-0.793177	-0.00511743	155.329	-1.12733	-0.00725766
Series I	HD	Benchmark_x_10DH_222	153.395	154.661	153.419	154.04	-0.644656	-0.004185	154.661	-1.26586	-0.00818473
Series I	HD	Benchmark_x_10DH_223	153.637	154.661	153.317	153.989	-0.352346	-0.00228813	154.661	-1.02455	-0.0066245
Series I	HD	Benchmark_x_10DH_224	153.013	154.661	153.93	154.296	-1.28269	-0.0083132	154.661	-1.6482	-0.0106569
Series I	HD	Benchmark_x_10DH_225	153.656	154.661	154.101	154.381	-0.724995	-0.00469615	154.661	-1.00513	-0.0064989
Series I	HD	Benchmark_x_10DH_226	154.252	154.661	152.15	153.406	0.846581	0.00551858	154.661	-0.408931	-0.00264405
Series I	HD	Benchmark_x_10DH_227	153.893	154.661	154.541	154.601	-0.707601	-0.00457695	154.661	-0.767712	-0.00496384
Series I	HD	Benchmark_x_10DH_228	152.676	154.661	152.794	153.728	-1.05194	-0.00684289	154.661	-1.98526	-0.0128362
Series I	HD	Benchmark_x_10DH_229	153.053	154.661	152.31	153.485	-0.432048	-0.00281491	154.661	-1.60763	-0.0103945
Series I	HD	Benchmark_x_10DH_230	152.71	154.661	152.627	153.644	-0.933807	-0.00607773	154.661	-1.95082	-0.0126135
Series I	HD	Benchmark_x_10DH_231	152.104	154.661	153.636	154.149	-2.04467	-0.0132643	154.661	-2.55708	-0.0165334
Series I	HD	Benchmark_x_10DH_232	153.4	154.661	153.448	154.054	-0.65485	-0.00425077	154.661	-1.26144	-0.00815619
Series I	HD	Benchmark_x_10DH_233	153.685	154.661	153.142	153.901	-0.216293	-0.0014054	154.661	-0.975905	-0.00630996
Series I	HD	Benchmark_x_10DH_234	153.371	154.661	153.702	154.181	-0.810824	-0.0052589	154.661	-1.29056	-0.00834442
Series I	HD	Benchmark_x_10DH_235	152.367	154.661	148.249	151.455	0.911777	0.00602013	154.661	-2.29449	-0.0148356
Series I	HD	Benchmark_x_10DH_236	153.341	154.661	152.598	153.63	-0.289121	-0.00188193	154.661	-1.32056	-0.0085384
Series I	HD	Benchmark_x_10DH_237	151.288	154.661	148.407	151.534	-0.246099	-0.00162405	154.661	-3.37295	-0.0218086
Series I	HD	Benchmark_x_10DH_238	152.96	154.661	151.985	153.323	-0.363409	-0.00237022	154.661	-1.70129	-0.0110001
Series I	HD	Benchmark_x_10DH_239	152.186	154.661	149.495	152.078	0.108014	0.000710251	154.661	-2.47491	-0.0160021
Series I	HD	Benchmark_x_10DH_240	150.283	154.661	148.68	151.67	-1.3878	-0.00915014	154.661	-4.37855	-0.0283106
Series I	HD	Benchmark_x_10DH_241	150.976	154.661	148.868	151.765	-0.788818	-0.00519764	154.661	-3.68534	-0.0238285
Series I	HD	Benchmark_x_10DH_242	153.615	154.661	154.33	154.496	-0.880662	-0.00570024	154.661	-1.04612	-0.00676396
Series I	HD	Benchmark_x_10DH_243	152.999	154.661	150.635	152.648	0.35095	0.00229908	154.661	-1.66227	-0.0107478
Series I	HD	Benchmark_x_10DH_244	153.42	154.661	151.059	152.86	0.560298	0.00366543	154.661	-1.24067	-0.00802185
Series I	HD	Benchmark_x_10DH_245	152.561	154.661	152.889	153.775	-1.21456	-0.00789831	154.661	-2.10049	-0.0135813
Series I	HD	Benchmark_x_10DH_246	152.856	154.661	152.467	153.564	-0.708214	-0.00461185	154.661	-1.80532	-0.0116727
Series I	HD	Benchmark_x_10DH_247	153.051	154.661	152.013	153.337	-0.28601	-0.00186524	154.661	-1.6101	-0.0104105
Series I	HD	Benchmark_x_10DH_248	153.27	154.661	152.682	153.672	-0.40208	-0.00261649	154.661	-1.39137	-0.00899628
Series I	HD	Benchmark_x_10DH_249	152.652	154.661	153.128	153.894	-1.24215	-0.00807146	154.661	-2.00872	-0.0129879
Series I	HD	Benchmark_x_10DH_250	152.462	154.661	148.901	151.781	0.681056	0.0044871	154.661	-2.19909	-0.0142188
Series I	HD	Benchmark_x_10DH_251	150.372	154.661	148.41	151.535	-1.16314	-0.00767569	154.661	-4.28876	-0.02773
Series I	HD	Benchmark_x_10DH_253	152.935	154.661	149.496	152.079	0.855953	0.00562836	154.661	-1.72641	-0.0111626
Series I	HD	Benchmark_x_10DH_254	152.912	154.661	150.04	152.351	0.561477	0.00368543	154.661	-1.74893	-0.0113082
Series I	HD	Benchmark_x_10DH_255	151.274	154.661	149.242	151.951	-0.677468	-0.00445845	154.661	-3.3871	-0.0219002
Series I	HD	Benchmark_x_10DH_256	153.784	154.661	151.598	153.129	0.654906	0.00427682	154.661	-0.876835	-0.0056694
Series I	HD	Benchmark_x_10DH_257	154.321	154.661	156.124	155.392	-1.07102	-0.00689238	156.124	-1.80229	-0.011544
Series I	HD	Benchmark_x_10DH_258	153.787	154.661	153.546	154.104	-0.316799	-0.00205576	154.661	-0.874234	-0.00565258
Series I	HD	Benchmark_x_10DH_259	152.929	154.661	152.941	153.801	-0.87233	-0.00567181	154.661	-1.73246	-0.0112016
Series I	HD	Benchmark_x_10DH_260	150.266	154.661	148.455	151.558	-1.29259	-0.0085287	154.661	-4.39544	-0.0284199
Series I	HD	Benchmark_x_10DH_261	152.434	154.661	148.14	151.401	1.0333	0.00682494	154.661	-2.22698	-0.0143991
Series I	HD	Benchmark_x_10DH_262	151.416	154.661	148.89	151.775	-0.359625	-0.00236945	154.661	-3.24537	-0.0209837
Series I	HD	Benchmark_x_10DH_263	151.469	154.661	148.74	151.7	-0.231747	-0.00152766	154.661	-3.19245	-0.0206416
Series I	HD	Benchmark_x_10DH_264	153.387	154.661	150.068	152.364	1.02271	0.00671228	154.661	-1.27402	-0.00823748
Series I	HD	Benchmark_x_10DH_265	153.843	154.661	149.668	152.164	1.67878	0.0110327	154.661	-0.817855	-0.00528805
Series I	HD	Benchmark_x_10DH_266	152.852	154.661	148.285	151.473	1.37905	0.00910424	154.661	-1.80903	-0.0116967
Series I	HD	Benchmark_x_10DH_267	153.125	154.661	148.144	151.403	1.72239	0.0113762	154.661	-1.53598	-0.00993124
Series I	HD	Benchmark_x_10DH_268	151.81	154.661	152.751	153.706	-1.89641	-0.0123379	154.661	-2.85149	-0.0184371
Series I	HD	Benchmark_x_10DH_269	151.038	154.661	148.439	151.55	-0.51169	-0.00337638	154.661	-3.6228	-0.0234242
Series I	HD	Benchmark_x_10DH_270	152.982	154.661	152.914	153.787	-0.805298	-0.00523644	154.661	-1.67895	-0.0108557
Series I	HD	Benchmark_x_10DH_271	151.555	154.661	148.969	151.815	-0.259989	-0.00171254	154.661	-3.1062	-0.0200839
Series I	HD	Benchmark_x_10DH_272	151.437	154.661	148.077	151.369	0.0679446	0.000448867	154.661	-3.22385	-0.0208446
Series I	HD	Benchmark_x_10DH_273	151.705	154.661	149.412	152.037	-0.331702	-0.00218172	154.661	-2.95605	-0.0191131
Series I	HD	Benchmark_x_10DH_274	151.687	154.661	152.611	153.636	-1.94844	-0.0126822	154.661	-2.97364	-0.0192268
Series I	HD	Bussard_x_10DH_456	153.763	155.115	153.966	154.541	-0.77714	-0.00502871	155.115	-1.35187	-0.00871529
Series I	HD	Bussard_x_10DH_457	151.431	155.115	156.406	155.761	-4.33028	-0.0278009	156.406	-4.9758	-0.0318133
Series I	HD	Bussard_x_10DH_458	154.309	155.115	156.485	155.8	-1.49095	-0.00956965	156.485	-2.17569	-0.0139035
Series I	HD	Bussard_x_10DH_459	153.283	155.115	153.991	154.553	-1.26974	-0.00821556	155.115	-1.83205	-0.0118109
Series I	HD	Bussard_x_10DH_460	152.872	155.115	153.2	154.158	-1.28527	-0.00833737	155.115	-2.24283	-0.0144591
Series I	HD	Bussard_x_10DH_461	154.173	155.115	154.655	154.885	-0.712283	-0.00459878	155.115	-0.942412	-0.00607556
Series I	HD	Bussard_x_10DH_462	154.084	155.115	155.534	155.325	-1.2411	-0.00799037	155.534	-1.45044	-0.00932554
Series I	HD	Bussard_x_10DH_463	154.142	155.115	155.386	155.251	-1.1089	-0.00714266	155.386	-1.24444	-0.00800866
Series I	HD	Bussard_x_10DH_464	152.751	155.115	154.156	154.636	-1.88463	-0.0121876	155.115	-2.36433	-0.0152424
Series I	HD	Bussard_x_10DH_465	153.083	155.115	153.603	154.359	-1.27626	-0.00826813	155.115	-2.03246	-0.0131029
Series I	HD	Bussard_x_10DH_466	153.298	155.115	153.209	154.162	-0.864513	-0.00560782	155.115	-1.81774	-0.0117187
Series I	HD	Bussard_x_10DH_467	151.766	155.115	150.363	152.739	-0.972632	-0.00636794	155.115	-3.34899	-0.0215903
Series I	HD	Bussard_x_10DH_468	153.317	155.115	151.335	153.225	0.0915084	0.000597215	155.115	-1.79845	-0.0115943
Series I	HD	Bussard_x_10DH_469	152.584	155.115	153.17	154.143	-1.55882	-0.0101129	155.115	-2.53138	-0.0163194
Series I	HD	Bussard_x_10DH_470	152.233	155.115	150.151	152.633	-0.399835	-0.00261958	155.115	-2.8821	-0.0185804
Series I	HD	Bussard_x_10DH_471	151.697	155.115	149.505	152.31	-0.613418	-0.00402742	155.115	-3.41832	-0.0220373
Series I	HD	Hermann_x_10DH_175	154.08	153.718	154.318	154.018	0.0619756	0.000402392	154.318	-0.238172	-0.00154339
Series I	HD	Hermann_x_10DH_176	152.316	153.718	150.31	152.014	0.301845	0.00198564	153.718	-1.40211	-0.00912132
Series I	HD	Hermann_x_10DH_177	152.508	153.718	150.842	152.28	0.22835	0.00149954	153.718	-1.20941	-0.00786773
Series I	HD	Hermann_x_10DH_178	153.256	153.718	150.943	152.331	0.925751	0.00607725	153.718	-0.461414	-0.0030017
Series I	HD	Hermann_x_10DH_179	152.529	153.718	150.403	152.06	0.468861	0.00308338	153.718	-1.18842	-0.00773118
Series I	HD	Hermann_x_10DH_180	152.97	153.718	150.193	151.955	1.01431	0.00667504	153.718	-0.748075	-0.00486655
Series I	HD	Hermann_x_10DH_181	152.858	153.718	152.595	153.156	-0.298597	-0.00194962	153.718	-0.859867	-0.00559381
Series I	HD	Hermann_x_10DH_182	155.091	153.718	155.102	154.41	0.681328	0.00441246	155.102	-0.0109369	-7.05143e-05
Series I	HD	Hermann_x_10DH_183	150.701	153.718	152.501	153.11	-2.40867	-0.0157317	153.718	-3.01693	-0.0196264
Series I	HD	Hermann_x_10DH_184	152.394	153.718	150.029	151.873	0.520536	0.00342744	153.718	-1.32399	-0.00861315
Series I	HD	Hermann_x_10DH_185	153.23	153.718	151.45	152.584	0.645913	0.00423316	153.718	-0.487931	-0.0031742
Series I	HD	Hermann_x_10DH_186	151.953	153.718	150.445	152.082	-0.12827	-0.000843431	153.718	-1.76448	-0.0114787
Series I	HD	Hermann_x_10DH_187	152.637	153.718	151.624	152.671	-0.0334496	-0.000219096	153.718	-1.08042	-0.00702858
Series I	HD	Hermann_x_10DH_188	153.068	153.718	151.893	152.806	0.262569	0.00171832	153.718	-0.649637	-0.00422617
Series I	HD	Hermann_x_10DH_190	154.232	153.718	154.329	154.024	0.208497	0.00135367	154.329	-0.0972686	-0.000630267
Series I	HD	Hermann_x_10DH_191	154.943	153.718	154.164	153.941	1.00263	0.00651312	154.164	0.779763	0.00505803
Series I	HD	Hermann_x_10DH_192	152.972	153.718	151.078	152.398	0.574067	0.0037669	153.718	-0.746034	-0.00485327
Series I	HD	Hermann_x_10DH_193	151.512	153.718	150.856	152.287	-0.774457	-0.00508551	153.718	-2.20535	-0.0143467
Series I	HD	Hermann_x_10DH_194	151.594	153.718	150.307	152.013	-0.41855	-0.00275339	153.718	-2.12376	-0.013816
Series I	HD	Hermann_x_10DH_195	152.293	153.718	150.547	152.132	0.160916	0.00105774	153.718	-1.42457	-0.00926746
Series I	HD	Hermann_x_10DH_196	154.543	153.718	153.882	153.8	0.743032	0.00483116	153.882	0.660922	0.00429499
Series I	HD	Hermann_x_10DH_197	153.739	153.718	154.33	154.024	-0.285366	-0.00185274	154.33	-0.591657	-0.0038337
Series I	HD	Hermann_x_10DH_199	154.591	153.718	154.206	153.962	0.628993	0.00408538	154.206	0.384943	0.0024963
Series I	HD	Hermann_x_10DH_200	153.902	153.718	154.809	154.264	-0.361135	-0.00234102	154.809	-0.906974	-0.00585865
Series I	HD	Hermann_x_10DH_201	153.984	153.718	154.415	154.066	-0.0820758	-0.00053273	154.415	-0.430797	-0.00278986
Series I	HD	Hermann_x_10DH_202	154.869	153.718	155.86	154.789	0.0797344	0.000515117	155.86	-0.991442	-0.0063611
Series I	HD	Hermann_x_10DH_203	154.656	153.718	155.793	154.755	-0.0995907	-0.000643536	155.793	-1.1372	-0.00729942
Series I	HD	Hermann_x_10DH_204	153.537	153.718	155.467	154.592	-1.05501	-0.00682446	155.467	-1.92951	-0.0124111
Series I	HD	Hermann_x_10DH_205	150.601	153.718	154.094	153.906	-3.30418	-0.0214689	154.094	-3.49208	-0.0226621
Series I	HD	Hermann_x_10DH_206	154.25	153.718	154.07	153.894	0.356349	0.00231555	154.07	0.180296	0.00117022
Series I	HD	Hermann_x_10DH_207	154.312	153.718	154.044	153.881	0.430686	0.00279883	154.044	0.267511	0.00173658
Series I	HD	Hermann_x_10DH_209	152.485	153.718	149.06	151.389	1.0959	0.00723899	153.718	-1.23309	-0.00802177
Series I	HD	Hermann_x_10DH_210	153.554	153.718	151.558	152.638	0.916188	0.00600237	153.718	-0.163673	-0.00106477
Series I	HD	Hermann_x_10DH_211	152.169	153.718	151.066	152.392	-0.223011	-0.0014634	153.718	-1.54891	-0.0100763
Series I	HD	Hermann_x_10DH_449	156.013	153.718	156.186	154.952	1.06124	0.00684887	156.186	-0.172799	-0.00110637
Series I	HD	Hermann_x_10DH_450	154.065	153.718	153.078	153.398	0.667596	0.00435206	153.718	0.347569	0.00226108
Series I	HD	Hermann_x_10DH_451	155.043	153.718	156.278	154.998	0.0455153	0.000293651	156.278	-1.23467	-0.00790047
Series I	HD	Hermann_x_10DH_452	155.283	153.718	155.828	154.773	0.509981	0.00329503	155.828	-0.544945	-0.0034971
Series I	HD	Hermann_x_10DH_453	154.786	153.718	155.075	154.397	0.389136	0.00252037	155.075	-0.289727	-0.00186829
Series I	HD	Hermann_x_10DH_454	154.546	153.718	155.112	154.415	0.13105	0.00084869	155.112	-0.565901	-0.00364834
Series I	HD	Hermann_x_10DH_455	153.336	153.718	154.71	154.214	-0.878064	-0.0056938	154.71	-1.37432	-0.00888318
Series I	HD	KWSFerrum_x_10DH_175	150.505	149.471	154.318	151.895	-1.38952	-0.00914795	154.318	-3.81294	-0.0247083
Series I	HD	KWSFerrum_x_10DH_176	149.605	149.471	150.31	149.891	-0.285905	-0.00190743	150.31	-0.70522	-0.00469178
Series I	HD	KWSFerrum_x_10DH_177	149.272	149.471	150.842	150.157	-0.88432	-0.00588931	150.842	-1.56983	-0.0104071
Series I	HD	KWSFerrum_x_10DH_178	149.461	149.471	150.943	150.207	-0.746759	-0.00497152	150.943	-1.48286	-0.00982397
Series I	HD	KWSFerrum_x_10DH_179	149.823	149.471	150.403	149.937	-0.114522	-0.0007638	150.403	-0.580511	-0.0038597
Series I	HD	KWSFerrum_x_10DH_180	149.335	149.471	150.193	149.832	-0.497294	-0.00331901	150.193	-0.858179	-0.00571384
Series I	HD	KWSFerrum_x_10DH_181	150.319	149.471	152.595	151.033	-0.713753	-0.0047258	152.595	-2.27575	-0.0149136
Series I	HD	KWSFerrum_x_10DH_182	151.034	149.471	155.102	152.287	-1.25272	-0.00822606	155.102	-4.06825	-0.0262295
Series I	HD	KWSFerrum_x_10DH_183	150.491	149.471	152.501	150.986	-0.49531	-0.0032805	152.501	-2.01032	-0.0131823
Series I	HD	KWSFerrum_x_10DH_184	149.827	149.471	150.029	149.75	0.077267	0.000515974	150.029	-0.201472	-0.00134289
Series I	HD	KWSFerrum_x_10DH_185	149.696	149.471	151.45	150.461	-0.764366	-0.00508017	151.45	-1.75379	-0.01158
Series I	HD	KWSFerrum_x_10DH_186	150.968	149.471	150.445	149.958	1.01015	0.0067362	150.445	0.523087	0.00347693
Series I	HD	KWSFerrum_x_10DH_187	150.261	149.471	151.624	150.548	-0.286853	-0.0019054	151.624	-1.36315	-0.00899037
Series I	HD	KWSFerrum_x_10DH_188	149.488	149.471	151.893	150.682	-1.19416	-0.00792502	151.893	-2.40522	-0.0158349
Series I	HD	KWSFerrum_x_10DH_190	149.906	149.471	154.329	151.9	-1.99463	-0.0131312	154.329	-4.42367	-0.0286638
Series I	HD	KWSFerrum_x_10DH_191	150.439	149.471	154.164	151.817	-1.37886	-0.00908234	154.164	-3.725	-0.0241626
Series I	HD	KWSFerrum_x_10DH_192	149.565	149.471	151.078	150.274	-0.709208	-0.00471942	151.078	-1.51238	-0.0100106
Series I	HD	KWSFerrum_x_10DH_193	149.644	149.471	150.856	150.164	-0.519168	-0.00345735	150.856	-1.21155	-0.00803117
Series I	HD	KWSFerrum_x_10DH_194	149.287	149.471	150.307	149.889	-0.602307	-0.00401834	150.307	-1.02037	-0.00678853
Series I	HD	KWSFerrum_x_10DH_195	149.837	149.471	150.547	150.009	-0.171583	-0.00114382	150.547	-0.709363	-0.00471191
Series I	HD	KWSFerrum_x_10DH_196	149.602	149.471	153.882	151.677	-2.0744	-0.0136765	153.882	-4.27978	-0.0278121
Series I	HD	KWSFerrum_x_10DH_197	150.566	149.471	154.33	151.901	-1.33435	-0.00878437	154.33	-3.76391	-0.0243887
Series I	HD	KWSFerrum_x_10DH_199	150.052	149.471	154.206	151.839	-1.78634	-0.0117647	154.206	-4.15366	-0.0269358
Series I	HD	KWSFerrum_x_10DH_200	150.324	149.471	154.809	152.14	-1.81602	-0.0119365	154.809	-4.48513	-0.0289719
Series I	HD	KWSFerrum_x_10DH_201	150.143	149.471	154.415	151.943	-1.80053	-0.01185	154.415	-4.27252	-0.027669
Series I	HD	KWSFerrum_x_10DH_202	150.322	149.471	155.86	152.666	-2.34353	-0.0153508	155.86	-5.53798	-0.0355317
Series I	HD	KWSFerrum_x_10DH_203	149.978	149.471	155.793	152.632	-2.65383	-0.0173871	155.793	-5.8147	-0.0373233
Series I	HD	KWSFerrum_x_10DH_204	149.743	149.471	155.467	152.469	-2.72582	-0.0178778	155.467	-5.72358	-0.0368155
Series I	HD	KWSFerrum_x_10DH_205	150.086	149.471	154.094	151.782	-1.69675	-0.0111788	154.094	-4.00791	-0.0260096
Series I	HD	KWSFerrum_x_10DH_206	149.918	149.471	154.07	151.771	-1.85226	-0.0122043	154.07	-4.15158	-0.0269461
Series I	HD	KWSFerrum_x_10DH_207	149.184	149.471	154.044	151.758	-2.5738	-0.0169599	154.044	-4.86024	-0.031551
Series I	HD	KWSFerrum_x_10DH_209	149.85	149.471	149.06	149.266	0.584974	0.00391902	149.471	0.379252	0.00253729
Series I	HD	KWSFerrum_x_10DH_210	149.874	149.471	151.558	150.515	-0.641065	-0.00425916	151.558	-1.68447	-0.0111144
Series I	HD	KWSFerrum_x_10DH_211	149.479	149.471	151.066	150.269	-0.789963	-0.005257	151.066	-1.58734	-0.0105076
Series I	HD	KWSFerrum_x_10DH_213	149.479	149.471	152.779	151.125	-1.64572	-0.0108897	152.779	-3.29968	-0.0215977
Series I	HD	KWSFerrum_x_10DH_214	150.86	149.471	153.776	151.623	-0.763281	-0.00503406	153.776	-2.91543	-0.018959
Series I	HD	KWSFerrum_x_10DH_215	149.93	149.471	153.667	151.569	-1.63961	-0.0108176	153.667	-3.73759	-0.0243226
Series I	HD	KWSFerrum_x_10DH_216	149.584	149.471	153.86	151.665	-2.08117	-0.0137221	153.86	-4.27538	-0.0277875
Series I	HD	KWSFerrum_x_10DH_217	149.744	149.471	153.92	151.696	-1.95105	-0.0128616	153.92	-4.17534	-0.0271267
Series I	HD	KWSFerrum_x_10DH_218	149.757	149.471	154.527	151.999	-2.24257	-0.0147538	154.527	-4.7706	-0.0308722
Series I	HD	KWSFerrum_x_10DH_219	150.399	149.471	153.721	151.596	-1.19747	-0.00789909	153.721	-3.32249	-0.0216137
Series I	HD	KWSFerrum_x_10DH_220	150.016	149.471	154.849	152.16	-2.14392	-0.0140899	154.849	-4.83262	-0.0312087
Series I	HD	KWSFerrum_x_10DH_221	149.865	149.471	155.329	152.4	-2.53485	-0.0166328	155.329	-5.46392	-0.0351763
Series I	HD	KWSFerrum_x_10DH_222	149.318	149.471	153.419	151.445	-2.12693	-0.0140442	153.419	-4.10064	-0.0267285
Series I	HD	KWSFerrum_x_10DH_223	149.581	149.471	153.317	151.394	-1.81245	-0.0119718	153.317	-3.73516	-0.0243624
Series I	HD	KWSFerrum_x_10DH_224	150.284	149.471	153.93	151.701	-1.41616	-0.00933525	153.93	-3.64557	-0.0236833
Series I	HD	KWSFerrum_x_10DH_225	150.011	149.471	154.101	151.786	-1.77548	-0.0116973	154.101	-4.09027	-0.0265428
Series I	HD	KWSFerrum_x_10DH_226	150.022	149.471	152.15	150.811	-0.789124	-0.00523255	152.15	-2.12853	-0.0139897
Series I	HD	KWSFerrum_x_10DH_227	149.931	149.471	154.541	152.006	-2.0753	-0.0136528	154.541	-4.61011	-0.029831
Series I	HD	KWSFerrum_x_10DH_228	149.501	149.471	152.794	151.133	-1.63164	-0.0107961	152.794	-3.29324	-0.0215534
Series I	HD	KWSFerrum_x_10DH_229	150.16	149.471	152.31	150.891	-0.730164	-0.00483903	152.31	-2.1495	-0.0141127
Series I	HD	KWSFerrum_x_10DH_230	149.606	149.471	152.627	151.049	-1.44328	-0.00955503	152.627	-3.02118	-0.0197946
Series I	HD	KWSFerrum_x_10DH_231	149.574	149.471	153.636	151.554	-1.98008	-0.0130652	153.636	-4.06259	-0.0264429
Series I	HD	KWSFerrum_x_10DH_232	149.277	149.471	153.448	151.46	-2.18278	-0.0144117	153.448	-4.17111	-0.0271826
Series I	HD	KWSFerrum_x_10DH_233	150.286	149.471	153.142	151.307	-1.02062	-0.00674535	153.142	-2.85592	-0.0186489
Series I	HD	KWSFerrum_x_10DH_234	150.071	149.471	153.702	151.586	-1.51537	-0.00999671	153.702	-3.63055	-0.0236208
Series I	HD	KWSFerrum_x_10DH_235	149.229	149.471	148.249	148.86	0.369107	0.00247956	149.471	-0.242239	-0.00162064
Series I	HD	KWSFerrum_x_10DH_236	150.141	149.471	152.598	151.035	-0.893244	-0.00591416	152.598	-2.45672	-0.0160993
Series I	HD	KWSFerrum_x_10DH_237	148.584	149.471	148.407	148.939	-0.355256	-0.00238524	149.471	-0.887187	-0.0059355
Series I	HD	KWSFerrum_x_10DH_238	149.26	149.471	151.985	150.728	-1.46785	-0.00973841	151.985	-2.72489	-0.0179286
Series I	HD	KWSFerrum_x_10DH_239	149.983	149.471	149.495	149.483	0.49996	0.00334459	149.495	0.487962	0.00326407
Series I	HD	KWSFerrum_x_10DH_240	149.682	149.471	148.68	149.075	0.607049	0.0040721	149.471	0.211227	0.00141316
Series I	HD	KWSFerrum_x_10DH_241	149.321	149.471	148.868	149.17	0.15138	0.00101482	149.471	-0.150228	-0.00100506
Series I	HD	KWSFerrum_x_10DH_242	150.23	149.471	154.33	151.901	-1.67096	-0.0110003	154.33	-4.10041	-0.0265691
Series I	HD	KWSFerrum_x_10DH_243	149.469	149.471	150.635	150.053	-0.584284	-0.00389385	150.635	-1.16599	-0.00774049
Series I	HD	KWSFerrum_x_10DH_244	149.414	149.471	151.059	150.265	-0.851247	-0.00566497	151.059	-1.6452	-0.0108911
Series I	HD	KWSFerrum_x_10DH_245	149.439	149.471	152.889	151.18	-1.74169	-0.0115206	152.889	-3.45068	-0.0225698
Series I	HD	KWSFerrum_x_10DH_246	149.995	149.471	152.467	150.969	-0.974103	-0.00645234	152.467	-2.47192	-0.0162128
Series I	HD	KWSFerrum_x_10DH_247	149.743	149.471	152.013	150.742	-0.999361	-0.00662961	152.013	-2.27019	-0.0149342
Series I	HD	KWSFerrum_x_10DH_248	149.762	149.471	152.682	151.077	-1.31518	-0.00870537	152.682	-2.9208	-0.0191299
Series I	HD	KWSFerrum_x_10DH_249	149.147	149.471	153.128	151.3	-2.15306	-0.0142304	153.128	-3.98141	-0.0260005
Series I	HD	KWSFerrum_x_10DH_250	149.961	149.471	148.901	149.186	0.774955	0.00519455	149.471	0.489723	0.00327637
Series I	HD	KWSFerrum_x_10DH_251	149.057	149.471	148.41	148.941	0.116894	0.000784837	149.471	-0.413808	-0.00276848
Series I	HD	KWSFerrum_x_10DH_253	148.86	149.471	149.496	149.484	-0.623323	-0.00416984	149.496	-0.635874	-0.00425344
Series I	HD	KWSFerrum_x_10DH_254	149.551	149.471	150.04	149.756	-0.204729	-0.00136709	150.04	-0.489239	-0.00326072
Series I	HD	KWSFerrum_x_10DH_255	148.918	149.471	149.242	149.357	-0.438961	-0.00293901	149.471	-0.553676	-0.00370423
Series I	HD	KWSFerrum_x_10DH_256	149.165	149.471	151.598	150.534	-1.3696	-0.00909828	151.598	-2.43278	-0.0160476
Series I	HD	KWSFerrum_x_10DH_257	149.916	149.471	156.124	152.797	-2.8815	-0.0188583	156.124	-6.20769	-0.0397614
Series I	HD	KWSFerrum_x_10DH_258	149.684	149.471	153.546	151.509	-1.8252	-0.0120468	153.546	-3.86269	-0.0251565
Series I	HD	KWSFerrum_x_10DH_259	150.091	149.471	152.941	151.206	-1.11479	-0.00737267	152.941	-2.84959	-0.0186319
Series I	HD	KWSFerrum_x_10DH_260	148.687	149.471	148.455	148.963	-0.276198	-0.00185414	149.471	-0.784131	-0.00524603
Series I	HD	KWSFerrum_x_10DH_261	149.098	149.471	148.14	148.806	0.292099	0.00196296	149.471	-0.373266	-0.00249724
Series I	HD	KWSFerrum_x_10DH_262	149.646	149.471	148.89	149.18	0.465634	0.00312128	149.471	0.174808	0.00116951
Series I	HD	KWSFerrum_x_10DH_263	149.278	149.471	148.74	149.105	0.172733	0.00115846	149.471	-0.193055	-0.00129159
Series I	HD	KWSFerrum_x_10DH_264	149.708	149.471	150.068	149.769	-0.0610897	-0.000407892	150.068	-0.359277	-0.0023941
Series I	HD	KWSFerrum_x_10DH_265	149.374	149.471	149.668	149.57	-0.195759	-0.00130881	149.668	-0.294043	-0.00196464
Series I	HD	KWSFerrum_x_10DH_266	149.47	149.471	148.285	148.878	0.591614	0.00397381	149.471	-0.00154528	-1.03383e-05
Series I	HD	KWSFerrum_x_10DH_267	149.436	149.471	148.144	148.808	0.628562	0.00422399	149.471	-0.0348911	-0.00023343
Series I	HD	KWSFerrum_x_10DH_268	149.818	149.471	152.751	151.111	-1.29328	-0.0085585	152.751	-2.93312	-0.019202
Series I	HD	KWSFerrum_x_10DH_269	148.634	149.471	148.439	148.955	-0.321304	-0.00215705	149.471	-0.8375	-0.00560308
Series I	HD	KWSFerrum_x_10DH_270	149.543	149.471	152.914	151.192	-1.64992	-0.0109127	152.914	-3.37119	-0.0220463
Series I	HD	KWSFerrum_x_10DH_271	149.337	149.471	148.969	149.22	0.116666	0.00078184	149.471	-0.134623	-0.000900662
Series I	HD	KWSFerrum_x_10DH_272	149.108	149.471	148.077	148.774	0.333339	0.00224057	149.471	-0.363535	-0.00243214
Series I	HD	KWSFerrum_x_10DH_273	149.76	149.471	149.412	149.442	0.317946	0.00212756	149.471	0.288511	0.00193021
Series I	HD	KWSFerrum_x_10DH_274	149.61	149.471	152.611	151.041	-1.43082	-0.00947306	152.611	-3.00053	-0.0196614
Series I	HD	KWSFerrum_x_10DH_456	149.698	149.471	153.966	151.719	-2.02005	-0.0133145	153.966	-4.26734	-0.0277161
Series I	HD	KWSFerrum_x_10DH_457	149.749	149.471	156.406	152.939	-3.18936	-0.0208538	156.406	-6.6569	-0.0425616
Series I	HD	KWSFerrum_x_10DH_458	149.616	149.471	156.485	152.978	-3.3617	-0.021975	156.485	-6.86846	-0.0438922
Series I	HD	KWSFerrum_x_10DH_459	149.574	149.471	153.991	151.731	-2.15658	-0.0142132	153.991	-4.41629	-0.028679
Series I	HD	KWSFerrum_x_10DH_460	150.069	149.471	153.2	151.336	-1.26684	-0.00837104	153.2	-3.1313	-0.0204393
Series I	HD	KWSFerrum_x_10DH_461	150.042	149.471	154.655	152.063	-2.02117	-0.0132916	154.655	-4.61306	-0.0298281
Series I	HD	KWSFerrum_x_10DH_462	150.063	149.471	155.534	152.503	-2.43979	-0.0159983	155.534	-5.47115	-0.0351765
Series I	HD	KWSFerrum_x_10DH_463	150.072	149.471	155.386	152.429	-2.35657	-0.0154601	155.386	-5.31412	-0.0341994
Series I	HD	KWSFerrum_x_10DH_464	149.732	149.471	154.156	151.814	-2.0819	-0.0137135	154.156	-4.42422	-0.0286997
Series I	HD	KWSFerrum_x_10DH_465	150.198	149.471	153.603	151.537	-1.33923	-0.00883767	153.603	-3.40506	-0.0221679
Series I	HD	KWSFerrum_x_10DH_466	149.884	149.471	153.209	151.34	-1.45646	-0.00962378	153.209	-3.32526	-0.0217041
Series I	HD	KWSFerrum_x_10DH_467	150.034	149.471	150.363	149.917	0.117047	0.000780747	150.363	-0.328621	-0.00218553
Series I	HD	KWSFerrum_x_10DH_468	149.699	149.471	151.335	150.403	-0.704463	-0.00468383	151.335	-1.63653	-0.0108139
Series I	HD	KWSFerrum_x_10DH_469	150.325	149.471	153.17	151.321	-0.995957	-0.00658176	153.17	-2.84542	-0.0185769
Series I	HD	KWSFerrum_x_10DH_470	149.991	149.471	150.151	149.811	0.180234	0.00120308	150.151	-0.159521	-0.0010624
Series I	HD	KWSFerrum_x_10DH_471	149.6	149.471	149.505	149.488	0.111162	0.000743619	149.505	0.0940393	0.000629002
Series I	HD	Mulan_x_10DH_449	153.506	153.798	156.186	154.992	-1.48625	-0.00958923	156.186	-2.68027	-0.0171608
Series I	HD	Mulan_x_10DH_450	153.309	153.798	153.078	153.438	-0.129251	-0.000842365	153.798	-0.489302	-0.00318146
Series I	HD	Mulan_x_10DH_451	151.303	153.798	156.278	155.038	-3.73535	-0.0240932	156.278	-4.97552	-0.0318376
Series I	HD	Mulan_x_10DH_452	153.572	153.798	155.828	154.813	-1.24062	-0.00801371	155.828	-2.25553	-0.0144745
Series I	HD	Mulan_x_10DH_453	153.524	153.798	155.075	154.437	-0.913093	-0.00591241	155.075	-1.55193	-0.0100076
Series I	HD	Mulan_x_10DH_454	152.626	153.798	155.112	154.455	-1.82906	-0.011842	155.112	-2.48599	-0.0160271
Series I	HD	Mulan_x_10DH_455	153.076	153.798	154.71	154.254	-1.17762	-0.0076343	154.71	-1.63385	-0.0105607
Series I	HD	Porthus_x_10DH_145	153.187	153.754	153.042	153.398	-0.211358	-0.00137784	153.754	-0.567001	-0.00368773
Series I	HD	Porthus_x_10DH_146	151.82	153.754	154.363	154.058	-2.23787	-0.0145261	154.363	-2.54252	-0.0164711
Series I	HD	Porthus_x_10DH_147	152.635	153.754	154.542	154.148	-1.51263	-0.00981286	154.542	-1.90706	-0.0123401
Series I	HD	Porthus_x_10DH_148	150.73	153.754	154.601	154.177	-3.44731	-0.0223594	154.601	-3.87098	-0.0250385
Series I	HD	Porthus_x_10DH_149	150.077	153.754	155.436	154.595	-4.51828	-0.0292266	155.436	-5.35963	-0.0344812
Series I	HD	Porthus_x_10DH_150	152.199	153.754	153.014	153.384	-1.18413	-0.00772008	153.754	-1.55415	-0.0101081
Series I	HD	Porthus_x_10DH_151	152.202	153.754	154.563	154.158	-1.95651	-0.0126916	154.563	-2.36098	-0.0152752
Series I	HD	Porthus_x_10DH_152	151.948	153.754	153.216	153.485	-1.53645	-0.0100105	153.754	-1.80535	-0.0117418
Series I	HD	Porthus_x_10DH_153	152.429	153.754	154.522	154.138	-1.70892	-0.011087	154.522	-2.09297	-0.0135449
Series I	HD	Porthus_x_10DH_154	153.365	153.754	154.887	154.32	-0.955746	-0.00619326	154.887	-1.52252	-0.0098299
Series I	HD	Porthus_x_10DH_155	152.418	153.754	153.11	153.432	-1.014	-0.00660878	153.754	-1.33566	-0.00868704
Series I	HD	Porthus_x_10DH_156	152.849	153.754	154.539	154.146	-1.29683	-0.00841301	154.539	-1.68949	-0.0109325
Series I	HD	Porthus_x_10DH_157	152.652	153.754	155.162	154.458	-1.80596	-0.0116923	155.162	-2.51001	-0.0161767
Series I	HD	Porthus_x_10DH_158	153.147	153.754	153.399	153.577	-0.429146	-0.00279434	153.754	-0.606247	-0.00394298
Series I	HD	Porthus_x_10DH_159	153.483	153.754	154.011	153.882	-0.398975	-0.00259272	154.011	-0.527779	-0.00342688
Series I	HD	Porthus_x_10DH_160	152.587	153.754	154.313	154.033	-1.44602	-0.00938772	154.313	-1.72546	-0.0111816
Series I	HD	Porthus_x_10DH_161	152.325	153.754	153.058	153.406	-1.08092	-0.00704616	153.754	-1.42863	-0.00929171
Series I	HD	Porthus_x_10DH_162	152.718	153.754	155.051	154.402	-1.68436	-0.0109089	155.051	-2.33316	-0.0150477
Series I	HD	Porthus_x_10DH_163	152.28	153.754	152.649	153.201	-0.920853	-0.00601074	153.754	-1.47333	-0.00958239
Series I	HD	Porthus_x_10DH_164	153.221	153.754	155.031	154.392	-1.17128	-0.0075864	155.031	-1.80997	-0.0116749
Series I	HD	Porthus_x_10DH_165	152.072	153.754	153.195	153.474	-1.40278	-0.00914017	153.754	-1.68206	-0.01094
Series I	HD	Porthus_x_10DH_166	152.044	153.754	153.809	153.781	-1.73685	-0.0112943	153.809	-1.76454	-0.0114723
Series I	HD	Porthus_x_10DH_167	152.121	153.754	154.782	154.268	-2.14655	-0.0139144	154.782	-2.66085	-0.0171909
Series I	HD	Porthus_x_10DH_168	152.031	153.754	153.105	153.429	-1.39762	-0.00910924	153.754	-1.72213	-0.0112005
Series I	HD	Porthus_x_10DH_169	153.273	153.754	155.831	154.793	-1.51972	-0.0098178	155.831	-2.55866	-0.0164194
Series I	HD	Porthus_x_10DH_170	152.893	153.754	155.339	154.546	-1.65338	-0.0106983	155.339	-2.44585	-0.0157453
Series I	HD	Porthus_x_10DH_171	151.997	153.754	153.92	153.837	-1.84032	-0.0119628	153.92	-1.92365	-0.0124977
Series I	HD	Porthus_x_10DH_172	150.951	153.754	152.47	153.112	-2.16033	-0.0141095	153.754	-2.80237	-0.0182264
Series I	HD	Porthus_x_10DH_173	152.98	153.754	153.752	153.753	-0.772309	-0.00502306	153.754	-0.773349	-0.0050298
Series I	HD	Porthus_x_10DH_174	153.084	153.754	154.182	153.968	-0.883451	-0.0057379	154.182	-1.09739	-0.00711755
Series I	PH	Benchmark_x_10DH_145	87.6217	78.1889	82.0654	80.1271	7.4946	0.0935339	82.0654	5.55638	0.0677067
Series I	PH	Benchmark_x_10DH_146	85.9274	78.1889	83.5125	80.8507	5.07667	0.0627907	83.5125	2.41485	0.028916
Series I	PH	Benchmark_x_10DH_147	82.7501	78.1889	80.4217	79.3053	3.44483	0.0434376	80.4217	2.32843	0.0289527
Series I	PH	Benchmark_x_10DH_148	81.7338	78.1889	74.5289	76.3589	5.37488	0.0703896	78.1889	3.5449	0.0453376
Series I	PH	Benchmark_x_10DH_149	78.2491	78.1889	68.4759	73.3324	4.91676	0.0670476	78.1889	0.0602498	0.000770567
Series I	PH	Benchmark_x_10DH_150	87.8848	78.1889	88.4585	83.3237	4.56104	0.0547387	88.4585	-0.573789	-0.00648653
Series I	PH	Benchmark_x_10DH_151	84.2313	78.1889	77.0505	77.6197	6.61161	0.0851795	78.1889	6.04244	0.07728
Series I	PH	Benchmark_x_10DH_152	89.3109	78.1889	93.8262	86.0076	3.30336	0.0384078	93.8262	-4.51531	-0.0481242
Series I	PH	Benchmark_x_10DH_153	81.8581	78.1889	82.1156	80.1522	1.70582	0.0212823	82.1156	-0.257512	-0.00313597
Series I	PH	Benchmark_x_10DH_154	85.0555	78.1889	85.2181	81.7035	3.35204	0.0410269	85.2181	-0.162535	-0.00190728
Series I	PH	Benchmark_x_10DH_155	91.4695	78.1889	92.7045	85.4467	6.0228	0.0704861	92.7045	-1.23498	-0.0133217
Series I	PH	Benchmark_x_10DH_156	82.5417	78.1889	77.8629	78.0259	4.51582	0.0578758	78.1889	4.35283	0.0556706
Series I	PH	Benchmark_x_10DH_157	88.7505	78.1889	82.818	80.5035	8.24704	0.102443	82.818	5.93248	0.0716327
Series I	PH	Benchmark_x_10DH_158	85.5497	78.1889	80.6189	79.4039	6.14578	0.0773989	80.6189	4.93075	0.0611612
Series I	PH	Benchmark_x_10DH_159	90.8586	78.1889	89.3055	83.7472	7.11141	0.0849152	89.3055	1.55311	0.017391
Series I	PH	Benchmark_x_10DH_160	87.3542	78.1889	86.5669	82.3779	4.97633	0.0604085	86.5669	0.787324	0.00909498
Series I	PH	Benchmark_x_10DH_161	88.7935	78.1889	84.3916	81.2903	7.50323	0.0923016	84.3916	4.40186	0.0521599
Series I	PH	Benchmark_x_10DH_162	85.7667	78.1889	84.7944	81.4916	4.27505	0.05246	84.7944	0.972303	0.0114666
Series I	PH	Benchmark_x_10DH_163	85.9155	78.1889	77.2428	77.7158	8.19963	0.105508	78.1889	7.72656	0.0988191
Series I	PH	Benchmark_x_10DH_164	82.593	78.1889	81.8681	80.0285	2.5645	0.0320448	81.8681	0.724918	0.00885472
Series I	PH	Benchmark_x_10DH_165	81.1603	78.1889	71.802	74.9954	6.16482	0.0822026	78.1889	2.97136	0.0380023
Series I	PH	Benchmark_x_10DH_166	89.4287	78.1889	90.1351	84.162	5.26672	0.0625784	90.1351	-0.706372	-0.00783681
Series I	PH	Benchmark_x_10DH_167	79.8853	78.1889	65.941	72.065	7.82038	0.108518	78.1889	1.69644	0.0216966
Series I	PH	Benchmark_x_10DH_168	81.9277	78.1889	84.9459	81.5674	0.36031	0.00441733	84.9459	-3.01819	-0.0355307
Series I	PH	Benchmark_x_10DH_169	79.5158	78.1889	71.5753	74.8821	4.63368	0.0618797	78.1889	1.3269	0.0169704
Series I	PH	Benchmark_x_10DH_170	79.1386	78.1889	68.5502	73.3695	5.76907	0.0786303	78.1889	0.949698	0.0121462
Series I	PH	Benchmark_x_10DH_171	80.2982	78.1889	73.2324	75.7106	4.58758	0.0605936	78.1889	2.10932	0.0269773
Series I	PH	Benchmark_x_10DH_172	80.1566	78.1889	69.7617	73.9753	6.18127	0.0835586	78.1889	1.96769	0.0251659
Series I	PH	Benchmark_x_10DH_173	79.9091	78.1889	68.2124	73.2007	6.70843	0.0916443	78.1889	1.72019	0.0220005
Series I	PH	Benchmark_x_10DH_174	79.1733	78.1889	67.4458	72.8174	6.35596	0.0872864	78.1889	0.984424	0.0125903
Series I	PH	Benchmark_x_10DH_213	84.628	78.1889	85.9151	82.052	2.57601	0.0313948	85.9151	-1.2871	-0.0149811
Series I	PH	Benchmark_x_10DH_214	80.3778	78.1889	69.9241	74.0565	6.32133	0.0853582	78.1889	2.18895	0.0279956
Series I	PH	Benchmark_x_10DH_215	79.8726	78.1889	72.2268	75.2078	4.66479	0.0620253	78.1889	1.68373	0.0215341
Series I	PH	Benchmark_x_10DH_216	80.0522	78.1889	71.8764	75.0327	5.01952	0.0668978	78.1889	1.86328	0.0238305
Series I	PH	Benchmark_x_10DH_217	79.497	78.1889	72.528	75.3584	4.13853	0.0549179	78.1889	1.30806	0.0167295
Series I	PH	Benchmark_x_10DH_218	77.2261	78.1889	66.7469	72.4679	4.75817	0.0656589	78.1889	-0.962809	-0.0123139
Series I	PH	Benchmark_x_10DH_219	79.803	78.1889	68.4634	73.3261	6.47687	0.0883297	78.1889	1.61412	0.0206438
Series I	PH	Benchmark_x_10DH_220	81.4911	78.1889	68.2586	73.2237	8.26735	0.112905	78.1889	3.30218	0.0422333
Series I	PH	Benchmark_x_10DH_221	79.7191	78.1889	67.6359	72.9124	6.80668	0.0933542	78.1889	1.5302	0.0195706
Series I	PH	Benchmark_x_10DH_222	78.3372	78.1889	70.2929	74.2409	4.09628	0.0551755	78.1889	0.148306	0.00189677
Series I	PH	Benchmark_x_10DH_223	82.1908	78.1889	76.2647	77.2268	4.96397	0.0642779	78.1889	4.00187	0.0511821
Series I	PH	Benchmark_x_10DH_224	82.165	78.1889	80.9951	79.592	2.57299	0.0323272	80.9951	1.16988	0.0144438
Series I	PH	Benchmark_x_10DH_225	78.3713	78.1889	73.0182	75.6036	2.7677	0.0366081	78.1889	0.182361	0.00233231
Series I	PH	Benchmark_x_10DH_226	82.1998	78.1889	87.5492	82.8691	-0.669236	-0.00807583	87.5492	-5.34939	-0.0611016
Series I	PH	Benchmark_x_10DH_227	80.1903	78.1889	68.0292	73.1091	7.08124	0.0968586	78.1889	2.00142	0.0255972
Series I	PH	Benchmark_x_10DH_228	84.3408	78.1889	85.2864	81.7377	2.60317	0.0318478	85.2864	-0.945587	-0.0110872
Series I	PH	Benchmark_x_10DH_229	82.7891	78.1889	84.0456	81.1172	1.67189	0.0206108	84.0456	-1.25645	-0.0149496
Series I	PH	Benchmark_x_10DH_230	87.5288	78.1889	84.8485	81.5187	6.0101	0.0737267	84.8485	2.68031	0.0315893
Series I	PH	Benchmark_x_10DH_231	81.1323	78.1889	74.3139	76.2514	4.88087	0.0640103	78.1889	2.94339	0.0376446
Series I	PH	Benchmark_x_10DH_232	80.6867	78.1889	73.7545	75.9717	4.71499	0.0620625	78.1889	2.49781	0.0319458
Series I	PH	Benchmark_x_10DH_233	84.0991	78.1889	85.2861	81.7375	2.36161	0.0288926	85.2861	-1.18698	-0.0139176
Series I	PH	Benchmark_x_10DH_234	80.8679	78.1889	81.8098	79.9993	0.868545	0.0108569	81.8098	-0.941883	-0.0115131
Series I	PH	Benchmark_x_10DH_235	79.9824	78.1889	76.3119	77.2504	2.73205	0.0353662	78.1889	1.79354	0.0229385
Series I	PH	Benchmark_x_10DH_236	88.5212	78.1889	89.6831	83.936	4.58519	0.0546272	89.6831	-1.16192	-0.0129558
Series I	PH	Benchmark_x_10DH_237	80.7299	78.1889	70.1543	74.1716	6.55827	0.0884203	78.1889	2.54096	0.0324977
Series I	PH	Benchmark_x_10DH_238	84.9335	78.1889	77.7673	77.9781	6.95535	0.0891962	78.1889	6.74457	0.0862599
Series I	PH	Benchmark_x_10DH_239	84.6439	78.1889	75.828	77.0085	7.63544	0.0991506	78.1889	6.455	0.0825565
Series I	PH	Benchmark_x_10DH_240	82.0442	78.1889	74.5188	76.3538	5.69037	0.0745264	78.1889	3.8553	0.0493075
Series I	PH	Benchmark_x_10DH_241	81.4913	78.1889	69.0636	73.6262	7.86509	0.106825	78.1889	3.30243	0.0422366
Series I	PH	Benchmark_x_10DH_242	80.6987	78.1889	74.2119	76.2004	4.49827	0.0590321	78.1889	2.50976	0.0320987
Series I	PH	Benchmark_x_10DH_243	81.105	78.1889	65.2606	71.7247	9.38023	0.130781	78.1889	2.91607	0.0372952
Series I	PH	Benchmark_x_10DH_244	81.1851	78.1889	63.7292	70.9591	10.2261	0.144112	78.1889	2.99624	0.0383205
Series I	PH	Benchmark_x_10DH_245	81.0047	78.1889	74.1195	76.1542	4.85051	0.0636932	78.1889	2.81581	0.036013
Series I	PH	Benchmark_x_10DH_246	82.8108	78.1889	74.95	76.5695	6.24139	0.0815128	78.1889	4.62195	0.0591126
Series I	PH	Benchmark_x_10DH_247	80.5109	78.1889	68.1504	73.1696	7.34125	0.100332	78.1889	2.32198	0.0296971
Series I	PH	Benchmark_x_10DH_248	81.7234	78.1889	68.398	73.2935	8.4299	0.115016	78.1889	3.53446	0.0452041
Series I	PH	Benchmark_x_10DH_249	80.3214	78.1889	69.9985	74.0937	6.22768	0.0840514	78.1889	2.13248	0.0272734
Series I	PH	Benchmark_x_10DH_250	85.4411	78.1889	67.42	72.8045	12.6366	0.173569	78.1889	7.25219	0.0927522
Series I	PH	Benchmark_x_10DH_251	80.8099	78.1889	68.1503	73.1696	7.64027	0.104419	78.1889	2.621	0.0335213
Series I	PH	Benchmark_x_10DH_253	84.2959	78.1889	66.4555	72.3222	11.9737	0.16556	78.1889	6.10697	0.0781053
Series I	PH	Benchmark_x_10DH_254	82.6176	78.1889	65.7993	71.9941	10.6235	0.147561	78.1889	4.42869	0.0566409
Series I	PH	Benchmark_x_10DH_255	83.7293	78.1889	67.9855	73.0872	10.6421	0.145609	78.1889	5.54041	0.0708593
Series I	PH	Benchmark_x_10DH_256	79.4322	78.1889	77.4644	77.8267	1.60551	0.0206293	78.1889	1.24328	0.0159009
Series I	PH	Benchmark_x_10DH_257	86.5058	78.1889	82.5069	80.3479	6.1579	0.0766404	82.5069	3.9989	0.0484675
Series I	PH	Benchmark_x_10DH_258	76.2799	78.1889	66.5682	72.3785	3.90132	0.0539017	78.1889	-1.90904	-0.0244157
Series I	PH	Benchmark_x_10DH_259	73.865	78.1889	66.3227	72.2558	1.60914	0.02227	78.1889	-4.32395	-0.0553013
Series I	PH	Benchmark_x_10DH_260	81.9983	78.1889	74.2712	76.23	5.76825	0.0756689	78.1889	3.80939	0.0487204
Series I	PH	Benchmark_x_10DH_261	81.7672	78.1889	55.234	66.7114	15.0558	0.225686	78.1889	3.57835	0.0457654
Series I	PH	Benchmark_x_10DH_262	80.6062	78.1889	69.7752	73.9821	6.62412	0.0895368	78.1889	2.41729	0.030916
Series I	PH	Benchmark_x_10DH_263	83.5925	78.1889	69.4568	73.8229	9.76962	0.132339	78.1889	5.40357	0.0691092
Series I	PH	Benchmark_x_10DH_264	78.3812	78.1889	73.0431	75.616	2.76521	0.0365691	78.1889	0.192284	0.00245922
Series I	PH	Benchmark_x_10DH_265	77.4248	78.1889	72.5983	75.3936	2.0312	0.0269412	78.1889	-0.764099	-0.00977247
Series I	PH	Benchmark_x_10DH_266	84.6356	78.1889	62.849	70.519	14.1166	0.200182	78.1889	6.4467	0.0824504
Series I	PH	Benchmark_x_10DH_267	83.1289	78.1889	63.8329	71.0109	12.118	0.17065	78.1889	4.94001	0.0631804
Series I	PH	Benchmark_x_10DH_268	80.6143	78.1889	75.9506	77.0698	3.54453	0.0459912	78.1889	2.4254	0.0310197
Series I	PH	Benchmark_x_10DH_269	83.6818	78.1889	78.2508	78.2198	5.462	0.0698288	78.2508	5.43105	0.0694058
Series I	PH	Benchmark_x_10DH_270	78.6837	78.1889	76.5739	77.3814	1.30232	0.0168299	78.1889	0.494838	0.00632875
Series I	PH	Benchmark_x_10DH_271	82.5155	78.1889	77.139	77.6639	4.85159	0.062469	78.1889	4.32663	0.0553357
Series I	PH	Benchmark_x_10DH_272	82.0528	78.1889	75.1996	76.6942	5.3586	0.0698696	78.1889	3.86394	0.049418
Series I	PH	Benchmark_x_10DH_273	81.9725	78.1889	75.4338	76.8114	5.1611	0.0671919	78.1889	3.78355	0.0483899
Series I	PH	Benchmark_x_10DH_274	81.6595	78.1889	73.618	75.9034	5.75608	0.0758343	78.1889	3.47063	0.0443878
Series I	PH	Bussard_x_10DH_456	87.2302	88.7565	69.6251	79.1908	8.03941	0.101519	88.7565	-1.52625	-0.0171959
Series I	PH	Bussard_x_10DH_457	89.378	88.7565	66.5692	77.6628	11.7152	0.150847	88.7565	0.621569	0.00700308
Series I	PH	Bussard_x_10DH_458	91.0833	88.7565	64.9138	76.8351	14.2482	0.185438	88.7565	2.32686	0.0262163
Series I	PH	Bussard_x_10DH_459	87.3064	88.7565	73.7355	81.246	6.0604	0.0745933	88.7565	-1.45007	-0.0163376
Series I	PH	Bussard_x_10DH_460	89.2563	88.7565	74.7681	81.7623	7.49402	0.0916562	88.7565	0.499842	0.00563161
Series I	PH	Bussard_x_10DH_461	90.42	88.7565	71.295	80.0257	10.3943	0.129887	88.7565	1.66358	0.0187432
Series I	PH	Bussard_x_10DH_462	89.8609	88.7565	69.7529	79.2547	10.6062	0.133824	88.7565	1.10443	0.0124434
Series I	PH	Bussard_x_10DH_463	87.0717	88.7565	75.3091	82.0328	5.03891	0.0614256	88.7565	-1.68476	-0.0189819
Series I	PH	Bussard_x_10DH_464	90.652	88.7565	74.229	81.4928	9.1592	0.112393	88.7565	1.8955	0.0213562
Series I	PH	Bussard_x_10DH_465	89.2468	88.7565	78.0536	83.405	5.84172	0.0700404	88.7565	0.490299	0.00552409
Series I	PH	Bussard_x_10DH_466	89.4285	88.7565	75.7208	82.2386	7.18987	0.087427	88.7565	0.672021	0.00757152
Series I	PH	Bussard_x_10DH_467	88.6674	88.7565	66.5799	77.6682	10.9993	0.141619	88.7565	-0.08903	-0.00100308
Series I	PH	Bussard_x_10DH_468	90.6396	88.7565	68.3575	78.557	12.0826	0.153807	88.7565	1.88315	0.021217
Series I	PH	Bussard_x_10DH_469	90.2318	88.7565	69.8019	79.2792	10.9526	0.138152	88.7565	1.47531	0.016622
Series I	PH	Bussard_x_10DH_470	90.5527	88.7565	62.394	75.5752	14.9775	0.19818	88.7565	1.79627	0.0202382
Series I	PH	Bussard_x_10DH_471	90.2289	88.7565	59.289	74.0227	16.2061	0.218935	88.7565	1.4724	0.0165893
Series I	PH	Hermann_x_10DH_175	80.4583	79.0032	66.5707	72.7869	7.67137	0.105395	79.0032	1.45513	0.0184187
Series I	PH	Hermann_x_10DH_176	80.7102	79.0032	76.1036	77.5534	3.15676	0.0407044	79.0032	1.707	0.0216067
Series I	PH	Hermann_x_10DH_177	82.6491	79.0032	76.2467	77.625	5.02416	0.0647235	79.0032	3.64594	0.0461493
Series I	PH	Hermann_x_10DH_178	80.7448	79.0032	69.9504	74.4768	6.26803	0.0841608	79.0032	1.74165	0.0220454
Series I	PH	Hermann_x_10DH_179	83.0149	79.0032	74.6766	76.8399	6.17501	0.080362	79.0032	4.01174	0.0507795
Series I	PH	Hermann_x_10DH_180	81.6758	79.0032	70.8492	74.9262	6.74964	0.0900838	79.0032	2.67263	0.0338294
Series I	PH	Hermann_x_10DH_181	81.4986	79.0032	72.303	75.6531	5.84556	0.077268	79.0032	2.49545	0.0315866
Series I	PH	Hermann_x_10DH_182	87.5845	79.0032	85.5163	82.2597	5.32476	0.0647311	85.5163	2.0682	0.0241849
Series I	PH	Hermann_x_10DH_183	82.5216	79.0032	79.7724	79.3878	3.13384	0.0394751	79.7724	2.74923	0.0344635
Series I	PH	Hermann_x_10DH_184	79.8288	79.0032	67.7058	73.3545	6.4743	0.0882605	79.0032	0.825592	0.0104501
Series I	PH	Hermann_x_10DH_185	87.1677	79.0032	73.8083	76.4058	10.762	0.140853	79.0032	8.16456	0.103345
Series I	PH	Hermann_x_10DH_186	80.7621	79.0032	67.107	73.0551	7.707	0.105496	79.0032	1.7589	0.0222636
Series I	PH	Hermann_x_10DH_187	82.877	79.0032	68.2335	73.6184	9.25867	0.125766	79.0032	3.87384	0.049034
Series I	PH	Hermann_x_10DH_188	85.0365	79.0032	61.4136	70.2084	14.8281	0.211201	79.0032	6.03334	0.0763683
Series I	PH	Hermann_x_10DH_190	76.7275	79.0032	69.4813	74.2422	2.48529	0.0334754	79.0032	-2.27566	-0.0288046
Series I	PH	Hermann_x_10DH_191	79.0772	79.0032	67.2782	73.1407	5.9365	0.0811655	79.0032	0.0739864	0.000936499
Series I	PH	Hermann_x_10DH_192	81.9433	79.0032	67.7072	73.3552	8.5881	0.117076	79.0032	2.9401	0.0372149
Series I	PH	Hermann_x_10DH_193	79.9021	79.0032	68.187	73.5951	6.30702	0.0856989	79.0032	0.898928	0.0113784
Series I	PH	Hermann_x_10DH_194	82.4877	79.0032	69.2624	74.1328	8.35489	0.112702	79.0032	3.48449	0.0441057
Series I	PH	Hermann_x_10DH_195	83.8401	79.0032	72.902	75.9526	7.8875	0.103848	79.0032	4.83691	0.0612243
Series I	PH	Hermann_x_10DH_196	82.3887	79.0032	69.9457	74.4744	7.91421	0.106267	79.0032	3.38547	0.0428524
Series I	PH	Hermann_x_10DH_197	79.3991	79.0032	68.0904	73.5468	5.85236	0.0795733	79.0032	0.395956	0.0050119
Series I	PH	Hermann_x_10DH_199	81.082	79.0032	72.6056	75.8044	5.27759	0.0696212	79.0032	2.07878	0.0263126
Series I	PH	Hermann_x_10DH_200	80.5976	79.0032	72.8613	75.9322	4.66534	0.0614409	79.0032	1.59438	0.0201812
Series I	PH	Hermann_x_10DH_201	83.5145	79.0032	71.9563	75.4797	8.03478	0.106449	79.0032	4.51134	0.0571033
Series I	PH	Hermann_x_10DH_202	78.8389	79.0032	69.8587	74.4309	4.40793	0.0592217	79.0032	-0.164321	-0.00207993
Series I	PH	Hermann_x_10DH_203	82.0524	79.0032	70.499	74.7511	7.30126	0.0976742	79.0032	3.04919	0.0385958
Series I	PH	Hermann_x_10DH_204	79.2001	79.0032	71.0968	75.05	4.15009	0.0552977	79.0032	0.196897	0.00249226
Series I	PH	Hermann_x_10DH_205	82.0474	79.0032	67.1385	73.0708	8.97655	0.122847	79.0032	3.04421	0.0385328
Series I	PH	Hermann_x_10DH_206	81.8945	79.0032	66.5904	72.7968	9.09769	0.124974	79.0032	2.89132	0.0365975
Series I	PH	Hermann_x_10DH_207	78.4467	79.0032	66.6145	72.8089	5.63784	0.0774334	79.0032	-0.55648	-0.00704377
Series I	PH	Hermann_x_10DH_209	80.4082	79.0032	70.1151	74.5591	5.84902	0.078448	79.0032	1.40498	0.0177838
Series I	PH	Hermann_x_10DH_210	85.1979	79.0032	62.7357	70.8694	14.3285	0.202181	79.0032	6.19472	0.078411
Series I	PH	Hermann_x_10DH_211	81.1375	79.0032	62.5022	70.7527	10.3848	0.146777	79.0032	2.13436	0.0270161
Series I	PH	Hermann_x_10DH_449	83.3835	79.0032	82.1201	80.5616	2.82181	0.0350267	82.1201	1.26334	0.0153841
Series I	PH	Hermann_x_10DH_450	80.9527	79.0032	76.9422	77.9727	2.98003	0.0382189	79.0032	1.94954	0.0246767
Series I	PH	Hermann_x_10DH_451	81.2624	79.0032	76.0216	77.5124	3.75	0.0483794	79.0032	2.25921	0.0285965
Series I	PH	Hermann_x_10DH_452	79.5645	79.0032	74.5752	76.7892	2.77534	0.0361423	79.0032	0.56135	0.00710541
Series I	PH	Hermann_x_10DH_453	83.2487	79.0032	80.8694	79.9363	3.31242	0.0414382	80.8694	2.37929	0.0294213
Series I	PH	Hermann_x_10DH_454	85.1684	79.0032	79.1875	79.0953	6.07303	0.0767811	79.1875	5.98088	0.0755281
Series I	PH	Hermann_x_10DH_455	80.7122	79.0032	73.8166	76.4099	4.30227	0.0563052	79.0032	1.70897	0.0216317
Series I	PH	KWSFerrum_x_10DH_175	72.4968	70.9129	66.5707	68.7418	3.75502	0.054625	70.9129	1.5839	0.0223359
Series I	PH	KWSFerrum_x_10DH_176	76.9806	70.9129	76.1036	73.5083	3.47231	0.0472369	76.1036	0.87695	0.0115231
Series I	PH	KWSFerrum_x_10DH_177	76.4057	70.9129	76.2467	73.5798	2.82586	0.0384053	76.2467	0.158954	0.00208474
Series I	PH	KWSFerrum_x_10DH_178	75.9081	70.9129	69.9504	70.4317	5.47642	0.0777551	70.9129	4.99517	0.0704409
Series I	PH	KWSFerrum_x_10DH_179	76.3355	70.9129	74.6766	72.7948	3.54074	0.04864	74.6766	1.65888	0.0222142
Series I	PH	KWSFerrum_x_10DH_180	75.9465	70.9129	70.8492	70.8811	5.06541	0.0714636	70.9129	5.03353	0.0709818
Series I	PH	KWSFerrum_x_10DH_181	77.779	70.9129	72.303	71.6079	6.17101	0.0861777	72.303	5.476	0.0757369
Series I	PH	KWSFerrum_x_10DH_182	80.2012	70.9129	85.5163	78.2146	1.98663	0.0253997	85.5163	-5.31506	-0.0621526
Series I	PH	KWSFerrum_x_10DH_183	77.1682	70.9129	79.7724	75.3427	1.82549	0.0242291	79.7724	-2.60425	-0.032646
Series I	PH	KWSFerrum_x_10DH_184	74.4769	70.9129	67.7058	69.3093	5.16751	0.0745571	70.9129	3.56392	0.0502576
Series I	PH	KWSFerrum_x_10DH_185	76.9125	70.9129	73.8083	72.3606	4.55192	0.0629061	73.8083	3.10423	0.042058
Series I	PH	KWSFerrum_x_10DH_186	75.4937	70.9129	67.107	69.01	6.48371	0.0939532	70.9129	4.58073	0.0645965
Series I	PH	KWSFerrum_x_10DH_187	75.3689	70.9129	68.2335	69.5732	5.79567	0.0833032	70.9129	4.45596	0.0628371
Series I	PH	KWSFerrum_x_10DH_188	78.9399	70.9129	61.4136	66.1633	12.7766	0.193107	70.9129	8.02693	0.113194
Series I	PH	KWSFerrum_x_10DH_190	72.4947	70.9129	69.4813	70.1971	2.29755	0.03273	70.9129	1.58173	0.0223052
Series I	PH	KWSFerrum_x_10DH_191	72.9319	70.9129	67.2782	69.0955	3.83632	0.0555219	70.9129	2.01893	0.0284705
Series I	PH	KWSFerrum_x_10DH_192	76.9015	70.9129	67.7072	69.3101	7.59145	0.109529	70.9129	5.98858	0.0844497
Series I	PH	KWSFerrum_x_10DH_193	75.5597	70.9129	68.187	69.55	6.00975	0.0864091	70.9129	4.64678	0.065528
Series I	PH	KWSFerrum_x_10DH_194	74.2101	70.9129	69.2624	70.0877	4.12245	0.0588186	70.9129	3.29718	0.0464962
Series I	PH	KWSFerrum_x_10DH_195	75.7687	70.9129	72.902	71.9075	3.8612	0.0536967	72.902	2.86666	0.0393221
Series I	PH	KWSFerrum_x_10DH_196	75.2316	70.9129	69.9457	70.4293	4.80224	0.0681852	70.9129	4.31862	0.0609004
Series I	PH	KWSFerrum_x_10DH_197	74.8869	70.9129	68.0904	69.5017	5.3852	0.0774831	70.9129	3.97392	0.0560394
Series I	PH	KWSFerrum_x_10DH_199	76.9859	70.9129	72.6056	71.7592	5.22667	0.0728362	72.6056	4.38036	0.060331
Series I	PH	KWSFerrum_x_10DH_200	74.722	70.9129	72.8613	71.8871	2.83489	0.0394353	72.8613	1.86073	0.025538
Series I	PH	KWSFerrum_x_10DH_201	78.434	70.9129	71.9563	71.4346	6.99936	0.0979828	71.9563	6.47768	0.0900224
Series I	PH	KWSFerrum_x_10DH_202	80.6118	70.9129	69.8587	70.3858	10.2259	0.145284	70.9129	9.69881	0.136771
Series I	PH	KWSFerrum_x_10DH_203	78.6403	70.9129	70.499	70.706	7.93427	0.112215	70.9129	7.72733	0.108969
Series I	PH	KWSFerrum_x_10DH_204	75.1692	70.9129	71.0968	71.0049	4.1643	0.0586481	71.0968	4.07237	0.0572792
Series I	PH	KWSFerrum_x_10DH_205	75.9265	70.9129	67.1385	69.0257	6.90073	0.0999733	70.9129	5.01352	0.0706996
Series I	PH	KWSFerrum_x_10DH_206	73.2271	70.9129	66.5904	68.7517	4.47539	0.0650949	70.9129	2.31414	0.0326335
Series I	PH	KWSFerrum_x_10DH_207	75.8494	70.9129	66.6145	68.7637	7.08563	0.103043	70.9129	4.93643	0.0696126
Series I	PH	KWSFerrum_x_10DH_209	74.0218	70.9129	70.1151	70.514	3.5078	0.0497462	70.9129	3.10889	0.043841
Series I	PH	KWSFerrum_x_10DH_210	77.7847	70.9129	62.7357	66.8243	10.9604	0.164018	70.9129	6.87174	0.0969039
Series I	PH	KWSFerrum_x_10DH_211	75.3084	70.9129	62.5022	66.7076	8.60083	0.128933	70.9129	4.39547	0.0619841
Series I	PH	KWSFerrum_x_10DH_213	80.1104	70.9129	85.9151	78.414	1.69636	0.0216334	85.9151	-5.80473	-0.0675635
Series I	PH	KWSFerrum_x_10DH_214	77.9114	70.9129	69.9241	70.4185	7.49284	0.106404	70.9129	6.99844	0.0986906
Series I	PH	KWSFerrum_x_10DH_215	78.3003	70.9129	72.2268	71.5699	6.73046	0.0940405	72.2268	6.07354	0.0840899
Series I	PH	KWSFerrum_x_10DH_216	76.5403	70.9129	71.8764	71.3947	5.14561	0.0720728	71.8764	4.66387	0.0648873
Series I	PH	KWSFerrum_x_10DH_217	77.7518	70.9129	72.528	71.7205	6.03133	0.084095	72.528	5.22381	0.0720248
Series I	PH	KWSFerrum_x_10DH_218	74.1201	70.9129	66.7469	68.8299	5.29012	0.0768578	70.9129	3.20713	0.0452262
Series I	PH	KWSFerrum_x_10DH_219	77.1329	70.9129	68.4634	69.6882	7.44478	0.10683	70.9129	6.22	0.0877133
Series I	PH	KWSFerrum_x_10DH_220	78.1156	70.9129	68.2586	69.5857	8.52985	0.12258	70.9129	7.20266	0.10157
Series I	PH	KWSFerrum_x_10DH_221	78.0213	70.9129	67.6359	69.2744	8.74688	0.126264	70.9129	7.10838	0.100241
Series I	PH	KWSFerrum_x_10DH_222	77.3891	70.9129	70.2929	70.6029	6.78615	0.096117	70.9129	6.47615	0.0913254
Series I	PH	KWSFerrum_x_10DH_223	80.4553	70.9129	76.2647	73.5888	6.86644	0.0933082	76.2647	4.19057	0.0549477
Series I	PH	KWSFerrum_x_10DH_224	81.8474	70.9129	80.9951	75.954	5.8934	0.0775917	80.9951	0.852311	0.010523
Series I	PH	KWSFerrum_x_10DH_225	81.1656	70.9129	73.0182	71.9656	9.20001	0.127839	73.0182	8.14736	0.11158
Series I	PH	KWSFerrum_x_10DH_226	78.274	70.9129	87.5492	79.2311	-0.95707	-0.0120795	87.5492	-9.27521	-0.105943
Series I	PH	KWSFerrum_x_10DH_227	76.4521	70.9129	68.0292	69.4711	6.981	0.100488	70.9129	5.53915	0.078112
Series I	PH	KWSFerrum_x_10DH_228	82.838	70.9129	85.2864	78.0997	4.73835	0.0606705	85.2864	-2.44839	-0.0287078
Series I	PH	KWSFerrum_x_10DH_229	83.2734	70.9129	84.0456	77.4793	5.79416	0.0747834	84.0456	-0.772162	-0.00918742
Series I	PH	KWSFerrum_x_10DH_230	79.9092	70.9129	84.8485	77.8807	2.02844	0.0260455	84.8485	-4.93933	-0.0582136
Series I	PH	KWSFerrum_x_10DH_231	80.1999	70.9129	74.3139	72.6134	7.58645	0.104477	74.3139	5.88595	0.0792039
Series I	PH	KWSFerrum_x_10DH_232	81.1724	70.9129	73.7545	72.3337	8.83865	0.122193	73.7545	7.41785	0.100575
Series I	PH	KWSFerrum_x_10DH_233	81.4353	70.9129	85.2861	78.0995	3.33575	0.0427116	85.2861	-3.85082	-0.0451518
Series I	PH	KWSFerrum_x_10DH_234	79.1324	70.9129	81.8098	76.3613	2.77102	0.0362882	81.8098	-2.67739	-0.032727
Series I	PH	KWSFerrum_x_10DH_235	75.8972	70.9129	76.3119	73.6124	2.28479	0.0310381	76.3119	-0.414673	-0.00543392
Series I	PH	KWSFerrum_x_10DH_236	82.1954	70.9129	89.6831	80.298	1.8974	0.0236295	89.6831	-7.48769	-0.0834905
Series I	PH	KWSFerrum_x_10DH_237	75.456	70.9129	70.1543	70.5336	4.92236	0.0697874	70.9129	4.54302	0.0640648
Series I	PH	KWSFerrum_x_10DH_238	77.3763	70.9129	77.7673	74.3401	3.03614	0.0408412	77.7673	-0.391061	-0.0050286
Series I	PH	KWSFerrum_x_10DH_239	77.7524	70.9129	75.828	73.3705	4.38193	0.0597233	75.828	1.92438	0.0253782
Series I	PH	KWSFerrum_x_10DH_240	78.0755	70.9129	74.5188	72.7158	5.35964	0.0737066	74.5188	3.55673	0.0477293
Series I	PH	KWSFerrum_x_10DH_241	78.7455	70.9129	69.0636	69.9883	8.75724	0.125124	70.9129	7.83256	0.110453
Series I	PH	KWSFerrum_x_10DH_242	78.7947	70.9129	74.2119	72.5624	6.23231	0.0858889	74.2119	4.58284	0.0617534
Series I	PH	KWSFerrum_x_10DH_243	74.0559	70.9129	65.2606	68.0868	5.96916	0.0876699	70.9129	3.14298	0.0443216
Series I	PH	KWSFerrum_x_10DH_244	73.1496	70.9129	63.7292	67.3211	5.82849	0.0865774	70.9129	2.23662	0.0315404
Series I	PH	KWSFerrum_x_10DH_245	78.8791	70.9129	74.1195	72.5162	6.36286	0.0877439	74.1195	4.75957	0.0642148
Series I	PH	KWSFerrum_x_10DH_246	77.4887	70.9129	74.95	72.9315	4.55723	0.0624864	74.95	2.53869	0.0338718
Series I	PH	KWSFerrum_x_10DH_247	76.8899	70.9129	68.1504	69.5316	7.35828	0.105826	70.9129	5.977	0.0842864
Series I	PH	KWSFerrum_x_10DH_248	75.9391	70.9129	68.398	69.6555	6.28359	0.0902096	70.9129	5.02613	0.0708774
Series I	PH	KWSFerrum_x_10DH_249	77.3623	70.9129	69.9985	70.4557	6.90655	0.0980269	70.9129	6.44933	0.0909472
Series I	PH	KWSFerrum_x_10DH_250	80.1254	70.9129	67.42	69.1665	10.9589	0.158442	70.9129	9.21244	0.129912
Series I	PH	KWSFerrum_x_10DH_251	78.9159	70.9129	68.1503	69.5316	9.38429	0.134964	70.9129	8.00299	0.112857
Series I	PH	KWSFerrum_x_10DH_253	78.4583	70.9129	66.4555	68.6842	9.77407	0.142304	70.9129	7.54537	0.106403
Series I	PH	KWSFerrum_x_10DH_254	75.8557	70.9129	65.7993	68.3561	7.49963	0.109714	70.9129	4.94281	0.0697025
Series I	PH	KWSFerrum_x_10DH_255	76.8782	70.9129	67.9855	69.4492	7.42897	0.10697	70.9129	5.96523	0.0841205
Series I	PH	KWSFerrum_x_10DH_256	76.8936	70.9129	77.4644	74.1887	2.70491	0.0364598	77.4644	-0.570838	-0.00736903
Series I	PH	KWSFerrum_x_10DH_257	78.6922	70.9129	82.5069	76.7099	1.98227	0.0258411	82.5069	-3.81471	-0.0462351
Series I	PH	KWSFerrum_x_10DH_258	74.2491	70.9129	66.5682	68.7406	5.50855	0.0801353	70.9129	3.33617	0.047046
Series I	PH	KWSFerrum_x_10DH_259	75.3916	70.9129	66.3227	68.6178	6.77372	0.0987166	70.9129	4.47862	0.0631566
Series I	PH	KWSFerrum_x_10DH_260	78.5085	70.9129	74.2712	72.5921	5.91641	0.0815021	74.2712	4.23728	0.0570514
Series I	PH	KWSFerrum_x_10DH_261	75.7787	70.9129	55.234	63.0735	12.7053	0.201436	70.9129	4.86579	0.0686164
Series I	PH	KWSFerrum_x_10DH_262	77.2037	70.9129	69.7752	70.3441	6.8596	0.097515	70.9129	6.29075	0.0887109
Series I	PH	KWSFerrum_x_10DH_263	77.7792	70.9129	69.4568	70.1849	7.59429	0.108204	70.9129	6.86623	0.0968262
Series I	PH	KWSFerrum_x_10DH_264	78.6045	70.9129	73.0431	71.978	6.62653	0.0920633	73.0431	5.56147	0.0761396
Series I	PH	KWSFerrum_x_10DH_265	76.8752	70.9129	72.5983	71.7556	5.11958	0.0713475	72.5983	4.2769	0.0589118
Series I	PH	KWSFerrum_x_10DH_266	78.9401	70.9129	62.849	66.881	12.0592	0.180308	70.9129	8.02719	0.113198
Series I	PH	KWSFerrum_x_10DH_267	74.8155	70.9129	63.8329	67.3729	7.44261	0.110469	70.9129	3.90258	0.0550334
Series I	PH	KWSFerrum_x_10DH_268	78.2272	70.9129	75.9506	73.4318	4.79545	0.0653048	75.9506	2.2766	0.0299747
Series I	PH	KWSFerrum_x_10DH_269	76.7161	70.9129	78.2508	74.5819	2.13424	0.0286161	78.2508	-1.53468	-0.0196124
Series I	PH	KWSFerrum_x_10DH_270	80.8166	70.9129	76.5739	73.7434	7.07313	0.0959154	76.5739	4.24263	0.0554057
Series I	PH	KWSFerrum_x_10DH_271	79.5562	70.9129	77.139	74.026	5.53024	0.0747067	77.139	2.41721	0.0313358
Series I	PH	KWSFerrum_x_10DH_272	79.2117	70.9129	75.1996	73.0563	6.15549	0.0842569	75.1996	4.01217	0.0533536
Series I	PH	KWSFerrum_x_10DH_273	79.1067	70.9129	75.4338	73.1734	5.93338	0.0810866	75.4338	3.67294	0.048691
Series I	PH	KWSFerrum_x_10DH_274	77.889	70.9129	73.618	72.2655	5.62354	0.0778177	73.618	4.27101	0.0580158
Series I	PH	KWSFerrum_x_10DH_456	78.7847	70.9129	69.6251	70.269	8.51562	0.121186	70.9129	7.87172	0.111005
Series I	PH	KWSFerrum_x_10DH_457	77.6324	70.9129	66.5692	68.7411	8.89139	0.129346	70.9129	6.71951	0.0947572
Series I	PH	KWSFerrum_x_10DH_458	78.579	70.9129	64.9138	67.9134	10.6656	0.157048	70.9129	7.66609	0.108106
Series I	PH	KWSFerrum_x_10DH_459	76.2461	70.9129	73.7355	72.3242	3.92183	0.0542257	73.7355	2.51054	0.0340479
Series I	PH	KWSFerrum_x_10DH_460	77.2309	70.9129	74.7681	72.8405	4.39035	0.0602735	74.7681	2.46277	0.0329388
Series I	PH	KWSFerrum_x_10DH_461	77.6962	70.9129	71.295	71.104	6.59224	0.0927127	71.295	6.40121	0.0897848
Series I	PH	KWSFerrum_x_10DH_462	77.1921	70.9129	69.7529	70.3329	6.85918	0.0975245	70.9129	6.27917	0.0885476
Series I	PH	KWSFerrum_x_10DH_463	75.0902	70.9129	75.3091	73.111	1.97921	0.0270713	75.3091	-0.218871	-0.0029063
Series I	PH	KWSFerrum_x_10DH_464	77.117	70.9129	74.229	72.571	4.54598	0.0626418	74.229	2.88792	0.0389055
Series I	PH	KWSFerrum_x_10DH_465	76.2213	70.9129	78.0536	74.4833	1.73805	0.0233347	78.0536	-1.83229	-0.0234748
Series I	PH	KWSFerrum_x_10DH_466	77.7526	70.9129	75.7208	73.3168	4.43573	0.0605009	75.7208	2.03182	0.0268331
Series I	PH	KWSFerrum_x_10DH_467	75.7811	70.9129	66.5799	68.7464	7.03467	0.102328	70.9129	4.86813	0.0686494
Series I	PH	KWSFerrum_x_10DH_468	77.2461	70.9129	68.3575	69.6352	7.61087	0.109296	70.9129	6.33318	0.0893092
Series I	PH	KWSFerrum_x_10DH_469	80.4494	70.9129	69.8019	70.3574	10.092	0.143438	70.9129	9.53642	0.134481
Series I	PH	KWSFerrum_x_10DH_470	75.0533	70.9129	62.394	66.6535	8.39979	0.126022	70.9129	4.14032	0.0583859
Series I	PH	KWSFerrum_x_10DH_471	76.37	70.9129	59.289	65.101	11.269	0.1731	70.9129	5.45704	0.076954
Series I	PH	Mulan_x_10DH_449	84.8371	77.9	82.1201	80.0101	4.827	0.06033	82.1201	2.71694	0.033085
Series I	PH	Mulan_x_10DH_450	85.8698	77.9	76.9422	77.4211	8.44874	0.109127	77.9	7.96984	0.102309
Series I	PH	Mulan_x_10DH_451	82.5469	77.9	76.0216	76.9608	5.5861	0.0725838	77.9	4.64691	0.0596523
Series I	PH	Mulan_x_10DH_452	82.695	77.9	74.5752	76.2376	6.45744	0.0847016	77.9	4.79505	0.0615539
Series I	PH	Mulan_x_10DH_453	84.5251	77.9	80.8694	79.3847	5.14039	0.0647529	80.8694	3.65567	0.0452046
Series I	PH	Mulan_x_10DH_454	86.2688	77.9	79.1875	78.5437	7.72503	0.0983532	79.1875	7.08129	0.0894243
Series I	PH	Mulan_x_10DH_455	84.9972	77.9	73.8166	75.8583	9.13892	0.120474	77.9	7.09721	0.0911067
Series I	PH	Porthus_x_10DH_145	83.8988	79.6744	82.0654	80.8699	3.02891	0.0374541	82.0654	1.83343	0.0223411
Series I	PH	Porthus_x_10DH_146	85.2613	79.6744	83.5125	81.5935	3.66785	0.0449527	83.5125	1.74877	0.0209402
Series I	PH	Porthus_x_10DH_147	84.9049	79.6744	80.4217	80.048	4.85684	0.060674	80.4217	4.48318	0.0557459
Series I	PH	Porthus_x_10DH_148	83.5706	79.6744	74.5289	77.1017	6.46898	0.0839019	79.6744	3.89625	0.0489022
Series I	PH	Porthus_x_10DH_149	85.4958	79.6744	68.4759	74.0751	11.4206	0.154176	79.6744	5.82137	0.0730645
Series I	PH	Porthus_x_10DH_150	89.8237	79.6744	88.4585	84.0665	5.75727	0.0684848	88.4585	1.3652	0.0154332
Series I	PH	Porthus_x_10DH_151	81.9701	79.6744	77.0505	78.3625	3.60761	0.0460374	79.6744	2.29568	0.0288133
Series I	PH	Porthus_x_10DH_152	90.9115	79.6744	93.8262	86.7503	4.16114	0.0479669	93.8262	-2.91478	-0.0310658
Series I	PH	Porthus_x_10DH_153	87.1321	79.6744	82.1156	80.895	6.2371	0.0771012	82.1156	5.01652	0.0610909
Series I	PH	Porthus_x_10DH_154	86.864	79.6744	85.2181	82.4462	4.41774	0.0535832	85.2181	1.64591	0.0193141
Series I	PH	Porthus_x_10DH_155	90.8312	79.6744	92.7045	86.1894	4.64174	0.053855	92.7045	-1.8733	-0.0202073
Series I	PH	Porthus_x_10DH_156	83.5326	79.6744	77.8629	78.7687	4.76398	0.0604806	79.6744	3.85824	0.0484251
Series I	PH	Porthus_x_10DH_157	83.2915	79.6744	82.818	81.2462	2.04533	0.0251745	82.818	0.473519	0.00571758
Series I	PH	Porthus_x_10DH_158	83.5923	79.6744	80.6189	80.1467	3.44559	0.0429911	80.6189	2.97331	0.0368811
Series I	PH	Porthus_x_10DH_159	88.4073	79.6744	89.3055	84.4899	3.91739	0.0463652	89.3055	-0.898167	-0.0100572
Series I	PH	Porthus_x_10DH_160	88.4096	79.6744	86.5669	83.1206	5.28892	0.0636294	86.5669	1.84266	0.021286
Series I	PH	Porthus_x_10DH_161	84.388	79.6744	84.3916	82.033	2.35495	0.0287074	84.3916	-0.00367003	-4.34881e-05
Series I	PH	Porthus_x_10DH_162	85.0193	79.6744	84.7944	82.2344	2.78487	0.033865	84.7944	0.22487	0.00265195
Series I	PH	Porthus_x_10DH_163	85.5943	79.6744	77.2428	78.4586	7.13574	0.0909492	79.6744	5.91992	0.0743015
Series I	PH	Porthus_x_10DH_164	89.3505	79.6744	81.8681	80.7712	8.57923	0.106216	81.8681	7.4824	0.0913959
Series I	PH	Porthus_x_10DH_165	83.6065	79.6744	71.802	75.7382	7.86836	0.103889	79.6744	3.93215	0.0493527
Series I	PH	Porthus_x_10DH_166	89.8482	79.6744	90.1351	84.9047	4.94345	0.0582234	90.1351	-0.286897	-0.00318297
Series I	PH	Porthus_x_10DH_167	82.9847	79.6744	65.941	72.8077	10.177	0.139779	79.6744	3.31027	0.0415475
Series I	PH	Porthus_x_10DH_168	84.9682	79.6744	84.9459	82.3101	2.65808	0.0322935	84.9459	0.02233	0.000262873
Series I	PH	Porthus_x_10DH_169	84.1805	79.6744	71.5753	75.6249	8.55567	0.113133	79.6744	4.50614	0.0565569
Series I	PH	Porthus_x_10DH_170	85.8298	79.6744	68.5502	74.1123	11.7175	0.158105	79.6744	6.15538	0.0772567
Series I	PH	Porthus_x_10DH_171	85.1076	79.6744	73.2324	76.4534	8.65425	0.113196	79.6744	5.43324	0.0681931
Series I	PH	Porthus_x_10DH_172	83.9221	79.6744	69.7617	74.7181	9.20404	0.123184	79.6744	4.24772	0.0533135
Series I	PH	Porthus_x_10DH_173	86.8143	79.6744	68.2124	73.9434	12.8709	0.174064	79.6744	7.13993	0.0896139
Series I	PH	Porthus_x_10DH_174	82.8325	79.6744	67.4458	73.5601	9.27242	0.126052	79.6744	3.15814	0.0396381
Series I	YR	Benchmark_x_10DH_145	4.19975	3.79591	3.41998	3.60794	0.591805	0.164028	3.79591	0.403843	0.106389
Series I	YR	Benchmark_x_10DH_146	3.60578	3.79591	3.21725	3.50658	0.099206	0.0282914	3.79591	-0.190122	-0.050086
Series I	YR	Benchmark_x_10DH_147	3.58665	3.79591	3.18885	3.49238	0.0942737	0.0269941	3.79591	-0.209255	-0.0551264
Series I	YR	Benchmark_x_10DH_148	3.8672	3.79591	3.7144	3.75515	0.112047	0.0298383	3.79591	0.0712935	0.0187817
Series I	YR	Benchmark_x_10DH_149	4.25312	3.79591	4.8599	4.3279	-0.0747799	-0.0172786	4.8599	-0.606775	-0.124854
Series I	YR	Benchmark_x_10DH_150	4.31638	3.79591	4.30358	4.04974	0.266636	0.0658401	4.30358	0.0127991	0.00297405
Series I	YR	Benchmark_x_10DH_151	3.64357	3.79591	4.49218	4.14404	-0.50047	-0.120768	4.49218	-0.848608	-0.188908
Series I	YR	Benchmark_x_10DH_152	4.32248	3.79591	4.39499	4.09545	0.227032	0.0554353	4.39499	-0.0725086	-0.016498
Series I	YR	Benchmark_x_10DH_153	4.58121	3.79591	5.07078	4.43334	0.147863	0.0333526	5.07078	-0.489573	-0.0965479
Series I	YR	Benchmark_x_10DH_154	3.80424	3.79591	5.26479	4.53035	-0.726105	-0.160276	5.26479	-1.46055	-0.277418
Series I	YR	Benchmark_x_10DH_155	3.60908	3.79591	2.5913	3.1936	0.415472	0.130095	3.79591	-0.186829	-0.0492186
Series I	YR	Benchmark_x_10DH_156	4.04755	3.79591	2.80837	3.30214	0.745413	0.225737	3.79591	0.251644	0.0662935
Series I	YR	Benchmark_x_10DH_157	3.44333	3.79591	2.00668	2.9013	0.542039	0.186826	3.79591	-0.352572	-0.0928822
Series I	YR	Benchmark_x_10DH_158	3.7935	3.79591	3.0779	3.4369	0.3566	0.103756	3.79591	-0.00240437	-0.000633413
Series I	YR	Benchmark_x_10DH_159	4.29156	3.79591	4.1741	3.985	0.30656	0.0769283	4.1741	0.117462	0.0281407
Series I	YR	Benchmark_x_10DH_160	3.73723	3.79591	3.42371	3.60981	0.12742	0.0352983	3.79591	-0.058676	-0.0154577
Series I	YR	Benchmark_x_10DH_161	4.16324	3.79591	4.29105	4.04348	0.119758	0.0296174	4.29105	-0.127816	-0.0297867
Series I	YR	Benchmark_x_10DH_162	3.51644	3.79591	3.01902	3.40746	0.108979	0.0319826	3.79591	-0.279463	-0.0736223
Series I	YR	Benchmark_x_10DH_163	3.60159	3.79591	2.35792	3.07691	0.524677	0.170521	3.79591	-0.194314	-0.0511904
Series I	YR	Benchmark_x_10DH_164	4.12277	3.79591	4.39099	4.09345	0.0293228	0.00716335	4.39099	-0.268222	-0.0610845
Series I	YR	Benchmark_x_10DH_165	3.57521	3.79591	2.68398	3.23994	0.335264	0.103478	3.79591	-0.220697	-0.0581409
Series I	YR	Benchmark_x_10DH_166	3.50978	3.79591	3.40475	3.60033	-0.0905445	-0.025149	3.79591	-0.286122	-0.0753765
Series I	YR	Benchmark_x_10DH_167	3.71771	3.79591	2.72947	3.26269	0.455023	0.139463	3.79591	-0.0781938	-0.0205995
Series I	YR	Benchmark_x_10DH_168	4.34257	3.79591	4.31893	4.05742	0.285157	0.0702805	4.31893	0.0236471	0.00547524
Series I	YR	Benchmark_x_10DH_169	4.16202	3.79591	3.1485	3.47221	0.689813	0.198667	3.79591	0.366112	0.0964493
Series I	YR	Benchmark_x_10DH_170	3.88025	3.79591	3.5568	3.67635	0.203899	0.0554623	3.79591	0.0843461	0.0222203
Series I	YR	Benchmark_x_10DH_171	3.96985	3.79591	3.2491	3.5225	0.447343	0.126996	3.79591	0.173941	0.0458233
Series I	YR	Benchmark_x_10DH_172	4.4078	3.79591	2.98174	3.38882	1.01898	0.300688	3.79591	0.611893	0.161198
Series I	YR	Benchmark_x_10DH_173	4.02031	3.79591	5.28114	4.53852	-0.518216	-0.114182	5.28114	-1.26083	-0.238743
Series I	YR	Benchmark_x_10DH_174	4.22376	3.79591	3.35443	3.57517	0.648595	0.181417	3.79591	0.427856	0.112715
Series I	YR	Benchmark_x_10DH_213	4.1386	3.79591	4.48784	4.14187	-0.00326867	-0.000789178	4.48784	-0.349236	-0.0778184
Series I	YR	Benchmark_x_10DH_214	4.10331	3.79591	4.33846	4.06718	0.0361232	0.00888162	4.33846	-0.235155	-0.0542024
Series I	YR	Benchmark_x_10DH_215	3.99118	3.79591	3.64372	3.71981	0.271368	0.0729521	3.79591	0.195277	0.0514441
Series I	YR	Benchmark_x_10DH_216	3.9087	3.79591	3.70375	3.74983	0.158873	0.042368	3.79591	0.112794	0.0297147
Series I	YR	Benchmark_x_10DH_217	4.62168	3.79591	3.87572	3.83582	0.785863	0.204875	3.87572	0.745954	0.192468
Series I	YR	Benchmark_x_10DH_218	4.00261	3.79591	3.85376	3.82484	0.177774	0.0464789	3.85376	0.148844	0.0386231
Series I	YR	Benchmark_x_10DH_219	4.38439	3.79591	5.24562	4.52076	-0.136373	-0.0301659	5.24562	-0.861231	-0.164181
Series I	YR	Benchmark_x_10DH_220	4.02883	3.79591	4.68959	4.24275	-0.21392	-0.0504202	4.68959	-0.660763	-0.1409
Series I	YR	Benchmark_x_10DH_221	4.52023	3.79591	5.18285	4.48938	0.0308538	0.00687262	5.18285	-0.662618	-0.127848
Series I	YR	Benchmark_x_10DH_222	4.01125	3.79591	3.83526	3.81558	0.195667	0.0512811	3.83526	0.175991	0.0458876
Series I	YR	Benchmark_x_10DH_223	4.36235	3.79591	3.91373	3.85482	0.50753	0.131661	3.91373	0.448618	0.114627
Series I	YR	Benchmark_x_10DH_224	4.31412	3.79591	4.21979	4.00785	0.306271	0.0764179	4.21979	0.0943309	0.0223544
Series I	YR	Benchmark_x_10DH_225	4.35474	3.79591	3.46584	3.63087	0.723871	0.199366	3.79591	0.558836	0.147221
Series I	YR	Benchmark_x_10DH_226	4.12019	3.79591	6.78826	5.29208	-1.1719	-0.221443	6.78826	-2.66807	-0.393042
Series I	YR	Benchmark_x_10DH_227	4.27841	3.79591	4.86356	4.32973	-0.0513209	-0.0118531	4.86356	-0.585148	-0.120313
Series I	YR	Benchmark_x_10DH_228	4.22448	3.79591	4.18451	3.99021	0.234274	0.0587123	4.18451	0.0399724	0.00955246
Series I	YR	Benchmark_x_10DH_229	4.5561	3.79591	3.95812	3.87701	0.679091	0.175158	3.95812	0.597986	0.151079
Series I	YR	Benchmark_x_10DH_230	4.31714	3.79591	5.26396	4.52993	-0.212791	-0.0469743	5.26396	-0.946819	-0.179868
Series I	YR	Benchmark_x_10DH_231	4.89546	3.79591	6.67077	5.23334	-0.337881	-0.0645632	6.67077	-1.77531	-0.266133
Series I	YR	Benchmark_x_10DH_232	4.52303	3.79591	6.29497	5.04544	-0.522407	-0.103541	6.29497	-1.77194	-0.281485
Series I	YR	Benchmark_x_10DH_233	4.2184	3.79591	5.39846	4.59718	-0.378785	-0.082395	5.39846	-1.18006	-0.218592
Series I	YR	Benchmark_x_10DH_234	4.37534	3.79591	5.01843	4.40717	-0.0318246	-0.00722109	5.01843	-0.643088	-0.128145
Series I	YR	Benchmark_x_10DH_235	4.0889	3.79591	4.14714	3.97152	0.117376	0.0295545	4.14714	-0.0582409	-0.0140436
Series I	YR	Benchmark_x_10DH_236	5.29477	3.79591	5.70893	4.75242	0.542354	0.114122	5.70893	-0.41416	-0.0725459
Series I	YR	Benchmark_x_10DH_237	4.84414	3.79591	5.61849	4.7072	0.136944	0.0290924	5.61849	-0.774346	-0.137821
Series I	YR	Benchmark_x_10DH_238	4.16439	3.79591	5.53715	4.66653	-0.502139	-0.107604	5.53715	-1.37276	-0.247918
Series I	YR	Benchmark_x_10DH_239	4.65367	3.79591	5.16507	4.48049	0.173179	0.0386518	5.16507	-0.511406	-0.0990122
Series I	YR	Benchmark_x_10DH_240	4.15354	3.79591	4.96113	4.37852	-0.22498	-0.0513827	4.96113	-0.807595	-0.162784
Series I	YR	Benchmark_x_10DH_241	4.21476	3.79591	7.14683	5.47137	-1.25661	-0.229669	7.14683	-2.93207	-0.410261
Series I	YR	Benchmark_x_10DH_242	4.1901	3.79591	4.19254	3.99422	0.195875	0.0490395	4.19254	-0.00244357	-0.000582837
Series I	YR	Benchmark_x_10DH_243	3.82833	3.79591	3.47072	3.63331	0.195022	0.0536761	3.79591	0.0324277	0.0085428
Series I	YR	Benchmark_x_10DH_244	3.92356	3.79591	3.98596	3.89093	0.0326265	0.00838526	3.98596	-0.0624018	-0.0156554
Series I	YR	Benchmark_x_10DH_245	4.19547	3.79591	3.63255	3.71423	0.481244	0.129568	3.79591	0.399564	0.105262
Series I	YR	Benchmark_x_10DH_246	3.93563	3.79591	3.44687	3.62139	0.314235	0.0867719	3.79591	0.139719	0.0368079
Series I	YR	Benchmark_x_10DH_247	4.36321	3.79591	3.68727	3.74159	0.62162	0.166138	3.79591	0.567301	0.149451
Series I	YR	Benchmark_x_10DH_248	4.28191	3.79591	3.91245	3.85418	0.427729	0.110978	3.91245	0.369457	0.0944312
Series I	YR	Benchmark_x_10DH_249	3.75466	3.79591	3.89895	3.84743	-0.0927708	-0.0241124	3.89895	-0.144293	-0.0370081
Series I	YR	Benchmark_x_10DH_250	4.39711	3.79591	5.4552	4.62555	-0.228448	-0.0493882	5.4552	-1.0581	-0.193961
Series I	YR	Benchmark_x_10DH_251	4.42535	3.79591	5.54492	4.67041	-0.245063	-0.0524713	5.54492	-1.11957	-0.201909
Series I	YR	Benchmark_x_10DH_253	3.63356	3.79591	5.53891	4.66741	-1.03385	-0.221504	5.53891	-1.90535	-0.343994
Series I	YR	Benchmark_x_10DH_254	4.38953	3.79591	4.71199	4.25395	0.135581	0.0318719	4.71199	-0.322458	-0.0684337
Series I	YR	Benchmark_x_10DH_255	3.86839	3.79591	4.02228	3.90909	-0.0407023	-0.0104122	4.02228	-0.153888	-0.038259
Series I	YR	Benchmark_x_10DH_256	4.42796	3.79591	5.81926	4.80758	-0.379621	-0.0789629	5.81926	-1.3913	-0.239085
Series I	YR	Benchmark_x_10DH_257	4.01668	3.79591	3.00245	3.39918	0.617499	0.181661	3.79591	0.220771	0.0581603
Series I	YR	Benchmark_x_10DH_258	4.20843	3.79591	3.49807	3.64699	0.561441	0.153947	3.79591	0.412521	0.108675
Series I	YR	Benchmark_x_10DH_259	4.56996	3.79591	3.78877	3.79234	0.777621	0.20505	3.79591	0.774055	0.203918
Series I	YR	Benchmark_x_10DH_260	4.20638	3.79591	5.82294	4.80942	-0.603039	-0.125387	5.82294	-1.61655	-0.277618
Series I	YR	Benchmark_x_10DH_261	4.22725	3.79591	3.73511	3.76551	0.461743	0.122624	3.79591	0.431344	0.113634
Series I	YR	Benchmark_x_10DH_262	4.34126	3.79591	4.15975	3.97783	0.363437	0.0913659	4.15975	0.181517	0.0436365
Series I	YR	Benchmark_x_10DH_263	4.19356	3.79591	4.35309	4.0745	0.119063	0.0292214	4.35309	-0.15953	-0.0366475
Series I	YR	Benchmark_x_10DH_264	4.1599	3.79591	3.83924	3.81757	0.342323	0.0896703	3.83924	0.320656	0.0835206
Series I	YR	Benchmark_x_10DH_265	4.02477	3.79591	4.20065	3.99828	0.0264952	0.00662664	4.20065	-0.175879	-0.0418694
Series I	YR	Benchmark_x_10DH_266	4.51826	3.79591	6.17495	4.98543	-0.467167	-0.0937066	6.17495	-1.65669	-0.268292
Series I	YR	Benchmark_x_10DH_267	4.7698	3.79591	4.933	4.36445	0.405345	0.0928741	4.933	-0.163202	-0.0330836
Series I	YR	Benchmark_x_10DH_268	3.76053	3.79591	2.92876	3.36234	0.398191	0.118427	3.79591	-0.0353794	-0.00932041
Series I	YR	Benchmark_x_10DH_269	3.98511	3.79591	5.30027	4.54809	-0.562977	-0.123783	5.30027	-1.31516	-0.248131
Series I	YR	Benchmark_x_10DH_270	4.16803	3.79591	4.09476	3.94534	0.222691	0.0564441	4.09476	0.0732615	0.0178915
Series I	YR	Benchmark_x_10DH_271	4.89861	3.79591	3.96376	3.87983	1.01877	0.262581	3.96376	0.934843	0.235847
Series I	YR	Benchmark_x_10DH_272	4.22627	3.79591	4.94775	4.37183	-0.145555	-0.0332938	4.94775	-0.721479	-0.145819
Series I	YR	Benchmark_x_10DH_273	4.66507	3.79591	4.32808	4.06199	0.603081	0.148469	4.32808	0.336996	0.0778628
Series I	YR	Benchmark_x_10DH_274	4.28984	3.79591	3.44651	3.62121	0.66863	0.184643	3.79591	0.493931	0.130122
Series I	YR	Bussard_x_10DH_456	3.74601	3.24179	4.39009	3.81594	-0.0699313	-0.0183261	4.39009	-0.64408	-0.146712
Series I	YR	Bussard_x_10DH_457	3.51471	3.24179	2.87186	3.05682	0.457883	0.14979	3.24179	0.272916	0.0841867
Series I	YR	Bussard_x_10DH_458	3.59477	3.24179	2.68594	2.96386	0.630902	0.212865	3.24179	0.352976	0.108883
Series I	YR	Bussard_x_10DH_459	3.12588	3.24179	3.34318	3.29249	-0.166609	-0.0506029	3.34318	-0.217305	-0.0649995
Series I	YR	Bussard_x_10DH_460	2.95956	3.24179	3.04014	3.14097	-0.181403	-0.0577539	3.24179	-0.282227	-0.0870589
Series I	YR	Bussard_x_10DH_461	3.69305	3.24179	2.89454	3.06817	0.624884	0.203667	3.24179	0.45126	0.139201
Series I	YR	Bussard_x_10DH_462	3.14804	3.24179	3.70593	3.47386	-0.325827	-0.0937938	3.70593	-0.557898	-0.150542
Series I	YR	Bussard_x_10DH_463	2.84937	3.24179	2.53349	2.88764	-0.0382735	-0.0132542	3.24179	-0.392425	-0.121052
Series I	YR	Bussard_x_10DH_464	3.63848	3.24179	4.55971	3.90075	-0.262266	-0.0672349	4.55971	-0.921224	-0.202036
Series I	YR	Bussard_x_10DH_465	3.18738	3.24179	3.4524	3.34709	-0.159717	-0.047718	3.4524	-0.265019	-0.0767639
Series I	YR	Bussard_x_10DH_466	3.5412	3.24179	4.66675	3.95427	-0.413069	-0.104462	4.66675	-1.12555	-0.241184
Series I	YR	Bussard_x_10DH_467	3.32212	3.24179	5.60653	4.42416	-1.10204	-0.249095	5.60653	-2.2844	-0.407454
Series I	YR	Bussard_x_10DH_468	3.89611	3.24179	2.94264	3.09221	0.803898	0.259975	3.24179	0.654321	0.201839
Series I	YR	Bussard_x_10DH_469	3.51239	3.24179	4.45519	3.84849	-0.336095	-0.0873317	4.45519	-0.942793	-0.211617
Series I	YR	Bussard_x_10DH_470	3.47544	3.24179	3.82653	3.53416	-0.0587183	-0.0166145	3.82653	-0.351086	-0.0917506
Series I	YR	Bussard_x_10DH_471	3.47404	3.24179	2.71947	2.98063	0.493412	0.16554	3.24179	0.23225	0.0716426
Series I	YR	Hermann_x_10DH_175	4.05328	4.00135	2.9687	3.48502	0.568256	0.163057	4.00135	0.0519292	0.0129779
Series I	YR	Hermann_x_10DH_176	4.23253	4.00135	3.49908	3.75021	0.482313	0.128609	4.00135	0.231176	0.0577745
Series I	YR	Hermann_x_10DH_177	4.75874	4.00135	3.55741	3.77938	0.979355	0.259131	4.00135	0.757387	0.189283
Series I	YR	Hermann_x_10DH_178	4.40151	4.00135	4.05184	4.02659	0.374914	0.0931095	4.05184	0.34967	0.0862991
Series I	YR	Hermann_x_10DH_179	4.60049	4.00135	3.59044	3.79589	0.804594	0.211964	4.00135	0.599139	0.149734
Series I	YR	Hermann_x_10DH_180	4.62875	4.00135	3.80807	3.90471	0.724041	0.185428	4.00135	0.627399	0.156797
Series I	YR	Hermann_x_10DH_181	3.79788	4.00135	3.44301	3.72218	0.0756989	0.0203372	4.00135	-0.203473	-0.0508511
Series I	YR	Hermann_x_10DH_182	4.52152	4.00135	3.75997	3.88066	0.640859	0.165142	4.00135	0.520169	0.129998
Series I	YR	Hermann_x_10DH_183	4.5235	4.00135	3.5933	3.79732	0.72618	0.191235	4.00135	0.522154	0.130494
Series I	YR	Hermann_x_10DH_184	4.09327	4.00135	3.4899	3.74562	0.347648	0.0928145	4.00135	0.0919237	0.0229732
Series I	YR	Hermann_x_10DH_185	4.3737	4.00135	3.50592	3.75364	0.620064	0.16519	4.00135	0.372351	0.0930563
Series I	YR	Hermann_x_10DH_186	4.11066	4.00135	2.91528	3.45831	0.65235	0.188632	4.00135	0.109313	0.027319
Series I	YR	Hermann_x_10DH_187	4.34229	4.00135	3.72641	3.86388	0.478405	0.123815	4.00135	0.340938	0.0852058
Series I	YR	Hermann_x_10DH_188	3.6302	4.00135	4.84462	4.42298	-0.79278	-0.179241	4.84462	-1.21441	-0.250673
Series I	YR	Hermann_x_10DH_190	4.07869	4.00135	2.90723	3.45429	0.624403	0.180762	4.00135	0.0773449	0.0193297
Series I	YR	Hermann_x_10DH_191	3.9409	4.00135	2.76706	3.3842	0.5567	0.1645	4.00135	-0.0604455	-0.0151063
Series I	YR	Hermann_x_10DH_192	4.29335	4.00135	4.71408	4.35772	-0.0643688	-0.0147712	4.71408	-0.420735	-0.0892508
Series I	YR	Hermann_x_10DH_193	4.46359	4.00135	3.59708	3.79922	0.664369	0.17487	4.00135	0.462236	0.11552
Series I	YR	Hermann_x_10DH_194	4.15156	4.00135	3.91554	3.95844	0.193118	0.0487862	4.00135	0.150213	0.0375405
Series I	YR	Hermann_x_10DH_195	4.76652	4.00135	5.06528	4.53332	0.2332	0.0514414	5.06528	-0.298767	-0.0589832
Series I	YR	Hermann_x_10DH_196	3.97231	4.00135	3.01452	3.50794	0.464372	0.132378	4.00135	-0.0290413	-0.00725787
Series I	YR	Hermann_x_10DH_197	4.21894	4.00135	3.97187	3.98661	0.232332	0.0582782	4.00135	0.217592	0.0543796
Series I	YR	Hermann_x_10DH_199	4.22122	4.00135	3.09858	3.54997	0.671253	0.189087	4.00135	0.21987	0.054949
Series I	YR	Hermann_x_10DH_200	4.59677	4.00135	3.94681	3.97408	0.622698	0.15669	4.00135	0.595426	0.148806
Series I	YR	Hermann_x_10DH_201	4.4041	4.00135	3.85447	3.92791	0.476197	0.121234	4.00135	0.402756	0.100655
Series I	YR	Hermann_x_10DH_202	4.29473	4.00135	3.69711	3.84923	0.445507	0.115739	4.00135	0.293386	0.0733217
Series I	YR	Hermann_x_10DH_203	4.3019	4.00135	3.03778	3.51956	0.782336	0.222282	4.00135	0.300551	0.0751124
Series I	YR	Hermann_x_10DH_204	4.40849	4.00135	3.56528	3.78331	0.625179	0.165246	4.00135	0.407143	0.101751
Series I	YR	Hermann_x_10DH_205	4.68248	4.00135	3.9239	3.96262	0.719857	0.181662	4.00135	0.681132	0.170225
Series I	YR	Hermann_x_10DH_206	4.27353	4.00135	3.60143	3.80139	0.472139	0.124202	4.00135	0.272181	0.0680224
Series I	YR	Hermann_x_10DH_207	4.22955	4.00135	3.99711	3.99923	0.230321	0.0575912	4.00135	0.228203	0.0570315
Series I	YR	Hermann_x_10DH_209	4.3904	4.00135	3.84287	3.92211	0.468291	0.119398	4.00135	0.38905	0.0972298
Series I	YR	Hermann_x_10DH_210	4.28393	4.00135	5.00683	4.50409	-0.220155	-0.0488789	5.00683	-0.722893	-0.144382
Series I	YR	Hermann_x_10DH_211	4.57941	4.00135	4.64979	4.32557	0.253836	0.0586826	4.64979	-0.0703853	-0.0151373
Series I	YR	Hermann_x_10DH_449	3.64789	4.00135	2.61977	3.31056	0.337329	0.101895	4.00135	-0.353459	-0.088335
Series I	YR	Hermann_x_10DH_450	4.50826	4.00135	3.7556	3.87848	0.62978	0.162378	4.00135	0.506906	0.126684
Series I	YR	Hermann_x_10DH_451	3.44242	4.00135	2.13024	3.06579	0.376626	0.122848	4.00135	-0.558929	-0.139685
Series I	YR	Hermann_x_10DH_452	4.92941	4.00135	4.14409	4.07272	0.856695	0.21035	4.14409	0.785326	0.189505
Series I	YR	Hermann_x_10DH_453	3.52598	4.00135	2.98726	3.4943	0.0316719	0.00906387	4.00135	-0.475374	-0.118803
Series I	YR	Hermann_x_10DH_454	3.3193	4.00135	2.65631	3.32883	-0.00952612	-0.0028617	4.00135	-0.682047	-0.170454
Series I	YR	Hermann_x_10DH_455	4.21461	4.00135	3.86465	3.933	0.281609	0.0716017	4.00135	0.213261	0.0532972
Series I	YR	KWSFerrum_x_10DH_175	3.79932	3.71805	2.9687	3.34337	0.455943	0.136372	3.71805	0.0812656	0.021857
Series I	YR	KWSFerrum_x_10DH_176	4.33263	3.71805	3.49908	3.60856	0.724065	0.200652	3.71805	0.614578	0.165296
Series I	YR	KWSFerrum_x_10DH_177	4.15833	3.71805	3.55741	3.63773	0.520602	0.143112	3.71805	0.440283	0.118418
Series I	YR	KWSFerrum_x_10DH_178	4.28408	3.71805	4.05184	3.88494	0.399138	0.10274	4.05184	0.232244	0.0573183
Series I	YR	KWSFerrum_x_10DH_179	3.83694	3.71805	3.59044	3.65424	0.182695	0.0499953	3.71805	0.118889	0.031976
Series I	YR	KWSFerrum_x_10DH_180	4.7061	3.71805	3.80807	3.76306	0.943038	0.250604	3.80807	0.89803	0.235823
Series I	YR	KWSFerrum_x_10DH_181	4.33779	3.71805	3.44301	3.58053	0.75726	0.211494	3.71805	0.619737	0.166683
Series I	YR	KWSFerrum_x_10DH_182	4.12681	3.71805	3.75997	3.73901	0.387804	0.103718	3.75997	0.366844	0.0975658
Series I	YR	KWSFerrum_x_10DH_183	4.00252	3.71805	3.5933	3.65567	0.346842	0.0948776	3.71805	0.284464	0.0765089
Series I	YR	KWSFerrum_x_10DH_184	3.91902	3.71805	3.4899	3.60398	0.315046	0.0874162	3.71805	0.20097	0.0540526
Series I	YR	KWSFerrum_x_10DH_185	4.25243	3.71805	3.50592	3.61199	0.640438	0.177309	3.71805	0.534375	0.143724
Series I	YR	KWSFerrum_x_10DH_186	3.93268	3.71805	2.91528	3.31666	0.616018	0.185734	3.71805	0.21463	0.0577266
Series I	YR	KWSFerrum_x_10DH_187	4.25187	3.71805	3.72641	3.72223	0.529634	0.142289	3.72641	0.525452	0.141007
Series I	YR	KWSFerrum_x_10DH_188	4.2903	3.71805	4.84462	4.28133	0.00896952	0.00209503	4.84462	-0.554313	-0.114418
Series I	YR	KWSFerrum_x_10DH_190	4.04816	3.71805	2.90723	3.31264	0.735515	0.222033	3.71805	0.330106	0.0887846
Series I	YR	KWSFerrum_x_10DH_191	3.36193	3.71805	2.76706	3.24255	0.11938	0.0368166	3.71805	-0.356117	-0.0957804
Series I	YR	KWSFerrum_x_10DH_192	3.66676	3.71805	4.71408	4.21607	-0.549302	-0.130288	4.71408	-1.04732	-0.222168
Series I	YR	KWSFerrum_x_10DH_193	4.62388	3.71805	3.59708	3.65757	0.966311	0.264195	3.71805	0.905828	0.24363
Series I	YR	KWSFerrum_x_10DH_194	4.63291	3.71805	3.91554	3.8168	0.816119	0.213823	3.91554	0.717374	0.183212
Series I	YR	KWSFerrum_x_10DH_195	4.47827	3.71805	5.06528	4.39167	0.0865984	0.0197188	5.06528	-0.587018	-0.11589
Series I	YR	KWSFerrum_x_10DH_196	3.71904	3.71805	3.01452	3.36629	0.35275	0.104789	3.71805	0.000985678	0.000265106
Series I	YR	KWSFerrum_x_10DH_197	3.78764	3.71805	3.97187	3.84496	-0.0573179	-0.0149073	3.97187	-0.184226	-0.0463828
Series I	YR	KWSFerrum_x_10DH_199	3.90557	3.71805	3.09858	3.40832	0.497253	0.145894	3.71805	0.187519	0.0504346
Series I	YR	KWSFerrum_x_10DH_200	4.15683	3.71805	3.94681	3.83243	0.324406	0.0846477	3.94681	0.210029	0.053215
Series I	YR	KWSFerrum_x_10DH_201	4.13984	3.71805	3.85447	3.78626	0.353583	0.0933859	3.85447	0.285375	0.0740375
Series I	YR	KWSFerrum_x_10DH_202	4.01423	3.71805	3.69711	3.70758	0.306653	0.0827097	3.71805	0.296181	0.0796602
Series I	YR	KWSFerrum_x_10DH_203	4.08409	3.71805	3.03778	3.37792	0.706173	0.209056	3.71805	0.366038	0.0984488
Series I	YR	KWSFerrum_x_10DH_204	4.18178	3.71805	3.56528	3.64166	0.540116	0.148316	3.71805	0.463729	0.124724
Series I	YR	KWSFerrum_x_10DH_205	4.68852	3.71805	3.9239	3.82098	0.867541	0.227047	3.9239	0.764617	0.194862
Series I	YR	KWSFerrum_x_10DH_206	4.30834	3.71805	3.60143	3.65974	0.648601	0.177226	3.71805	0.590293	0.158764
Series I	YR	KWSFerrum_x_10DH_207	3.68649	3.71805	3.99711	3.85758	-0.171095	-0.044353	3.99711	-0.310627	-0.0777128
Series I	YR	KWSFerrum_x_10DH_209	4.11935	3.71805	3.84287	3.78046	0.338894	0.0896436	3.84287	0.276486	0.0719478
Series I	YR	KWSFerrum_x_10DH_210	4.32716	3.71805	5.00683	4.36244	-0.0352826	-0.00808782	5.00683	-0.67967	-0.135749
Series I	YR	KWSFerrum_x_10DH_211	4.03584	3.71805	4.64979	4.18392	-0.148082	-0.0353932	4.64979	-0.613952	-0.132039
Series I	YR	KWSFerrum_x_10DH_213	3.89815	3.71805	4.48784	4.10295	-0.204794	-0.0499138	4.48784	-0.589689	-0.131397
Series I	YR	KWSFerrum_x_10DH_214	3.93293	3.71805	4.33846	4.02826	-0.0953241	-0.0236639	4.33846	-0.40553	-0.0934731
Series I	YR	KWSFerrum_x_10DH_215	4.0216	3.71805	3.64372	3.68089	0.340708	0.0925613	3.71805	0.303544	0.0816406
Series I	YR	KWSFerrum_x_10DH_216	4.31398	3.71805	3.70375	3.7109	0.603084	0.162517	3.71805	0.595932	0.160281
Series I	YR	KWSFerrum_x_10DH_217	3.8974	3.71805	3.87572	3.79689	0.100516	0.0264731	3.87572	0.0216787	0.00559346
Series I	YR	KWSFerrum_x_10DH_218	3.99597	3.71805	3.85376	3.78591	0.210058	0.055484	3.85376	0.142201	0.0368992
Series I	YR	KWSFerrum_x_10DH_219	3.89159	3.71805	5.24562	4.48184	-0.590243	-0.131697	5.24562	-1.35403	-0.258126
Series I	YR	KWSFerrum_x_10DH_220	4.01485	3.71805	4.68959	4.20382	-0.188975	-0.0449531	4.68959	-0.674745	-0.143881
Series I	YR	KWSFerrum_x_10DH_221	4.04775	3.71805	5.18285	4.45045	-0.402699	-0.0904851	5.18285	-1.1351	-0.21901
Series I	YR	KWSFerrum_x_10DH_222	4.09732	3.71805	3.83526	3.77666	0.320669	0.0849082	3.83526	0.262065	0.0683306
Series I	YR	KWSFerrum_x_10DH_223	4.39688	3.71805	3.91373	3.81589	0.580988	0.152255	3.91373	0.483148	0.12345
Series I	YR	KWSFerrum_x_10DH_224	4.31442	3.71805	4.21979	3.96892	0.3455	0.0870514	4.21979	0.0946326	0.0224259
Series I	YR	KWSFerrum_x_10DH_225	4.05749	3.71805	3.46584	3.59194	0.465547	0.129609	3.71805	0.339439	0.0912948
Series I	YR	KWSFerrum_x_10DH_226	4.56539	3.71805	6.78826	5.25315	-0.687761	-0.130923	6.78826	-2.22286	-0.327457
Series I	YR	KWSFerrum_x_10DH_227	4.38813	3.71805	4.86356	4.29081	0.0973212	0.0226813	4.86356	-0.475433	-0.0977542
Series I	YR	KWSFerrum_x_10DH_228	4.53387	3.71805	4.18451	3.95128	0.58259	0.147443	4.18451	0.349361	0.0834891
Series I	YR	KWSFerrum_x_10DH_229	4.47175	3.71805	3.95812	3.83808	0.633671	0.165101	3.95812	0.513639	0.129769
Series I	YR	KWSFerrum_x_10DH_230	4.0927	3.71805	5.26396	4.49101	-0.398311	-0.0886908	5.26396	-1.17127	-0.222507
Series I	YR	KWSFerrum_x_10DH_231	5.25997	3.71805	6.67077	5.19441	0.0655663	0.0126225	6.67077	-1.41079	-0.211489
Series I	YR	KWSFerrum_x_10DH_232	5.41589	3.71805	6.29497	5.00651	0.409385	0.0817706	6.29497	-0.879072	-0.139647
Series I	YR	KWSFerrum_x_10DH_233	4.61047	3.71805	5.39846	4.55826	0.0522138	0.0114548	5.39846	-0.787991	-0.145966
Series I	YR	KWSFerrum_x_10DH_234	4.32193	3.71805	5.01843	4.36824	-0.0463078	-0.010601	5.01843	-0.696498	-0.138788
Series I	YR	KWSFerrum_x_10DH_235	4.02379	3.71805	4.14714	3.9326	0.0911943	0.0231893	4.14714	-0.12335	-0.0297434
Series I	YR	KWSFerrum_x_10DH_236	4.10019	3.71805	5.70893	4.71349	-0.613302	-0.130116	5.70893	-1.60874	-0.281794
Series I	YR	KWSFerrum_x_10DH_237	4.40985	3.71805	5.61849	4.66827	-0.258417	-0.055356	5.61849	-1.20863	-0.215117
Series I	YR	KWSFerrum_x_10DH_238	4.30603	3.71805	5.53715	4.6276	-0.321565	-0.0694885	5.53715	-1.23111	-0.222337
Series I	YR	KWSFerrum_x_10DH_239	3.94725	3.71805	5.16507	4.44156	-0.494313	-0.111293	5.16507	-1.21782	-0.235781
Series I	YR	KWSFerrum_x_10DH_240	4.38761	3.71805	4.96113	4.33959	0.0480145	0.0110643	4.96113	-0.573527	-0.115604
Series I	YR	KWSFerrum_x_10DH_241	4.66478	3.71805	7.14683	5.43244	-0.767664	-0.141311	7.14683	-2.48205	-0.347294
Series I	YR	KWSFerrum_x_10DH_242	3.9579	3.71805	4.19254	3.9553	0.00260785	0.000659331	4.19254	-0.234638	-0.0559655
Series I	YR	KWSFerrum_x_10DH_243	3.65918	3.71805	3.47072	3.59438	0.0647958	0.018027	3.71805	-0.0588712	-0.0158339
Series I	YR	KWSFerrum_x_10DH_244	3.91318	3.71805	3.98596	3.85201	0.0611712	0.0158803	3.98596	-0.0727843	-0.0182602
Series I	YR	KWSFerrum_x_10DH_245	4.67837	3.71805	3.63255	3.6753	1.00307	0.272922	3.71805	0.960316	0.258285
Series I	YR	KWSFerrum_x_10DH_246	4.11163	3.71805	3.44687	3.58246	0.52917	0.147711	3.71805	0.393582	0.105857
Series I	YR	KWSFerrum_x_10DH_247	4.23101	3.71805	3.68727	3.70266	0.528347	0.142694	3.71805	0.512956	0.137964
Series I	YR	KWSFerrum_x_10DH_248	3.69748	3.71805	3.91245	3.81525	-0.117768	-0.0308676	3.91245	-0.214967	-0.0549443
Series I	YR	KWSFerrum_x_10DH_249	3.88255	3.71805	3.89895	3.8085	0.0740533	0.0194442	3.89895	-0.0163957	-0.00420516
Series I	YR	KWSFerrum_x_10DH_250	4.02108	3.71805	5.4552	4.58663	-0.56555	-0.123304	5.4552	-1.43412	-0.262891
Series I	YR	KWSFerrum_x_10DH_251	4.5811	3.71805	5.54492	4.63148	-0.0503828	-0.0108783	5.54492	-0.963816	-0.17382
Series I	YR	KWSFerrum_x_10DH_253	4.36852	3.71805	5.53891	4.62848	-0.259966	-0.0561665	5.53891	-1.1704	-0.211304
Series I	YR	KWSFerrum_x_10DH_254	3.79193	3.71805	4.71199	4.21502	-0.423085	-0.100376	4.71199	-0.920052	-0.195258
Series I	YR	KWSFerrum_x_10DH_255	3.8635	3.71805	4.02228	3.87016	-0.00666612	-0.00172244	4.02228	-0.158779	-0.039475
Series I	YR	KWSFerrum_x_10DH_256	4.45431	3.71805	5.81926	4.76865	-0.314344	-0.0659189	5.81926	-1.36495	-0.234557
Series I	YR	KWSFerrum_x_10DH_257	3.72295	3.71805	3.00245	3.36025	0.362702	0.107939	3.71805	0.00490041	0.001318
Series I	YR	KWSFerrum_x_10DH_258	3.98408	3.71805	3.49807	3.60806	0.376025	0.104218	3.71805	0.266032	0.0715515
Series I	YR	KWSFerrum_x_10DH_259	4.31145	3.71805	3.78877	3.75341	0.558035	0.148674	3.78877	0.522674	0.137953
Series I	YR	KWSFerrum_x_10DH_260	4.46033	3.71805	5.82294	4.77049	-0.310161	-0.0650165	5.82294	-1.3626	-0.234006
Series I	YR	KWSFerrum_x_10DH_261	4.21302	3.71805	3.73511	3.72658	0.48644	0.130533	3.73511	0.477912	0.127951
Series I	YR	KWSFerrum_x_10DH_262	3.78821	3.71805	4.15975	3.9389	-0.15069	-0.0382569	4.15975	-0.371538	-0.0893174
Series I	YR	KWSFerrum_x_10DH_263	4.23208	3.71805	4.35309	4.03557	0.196511	0.0486948	4.35309	-0.121008	-0.0277982
Series I	YR	KWSFerrum_x_10DH_264	4.25046	3.71805	3.83924	3.77865	0.471814	0.124863	3.83924	0.411219	0.10711
Series I	YR	KWSFerrum_x_10DH_265	3.32248	3.71805	4.20065	3.95935	-0.636872	-0.160852	4.20065	-0.878173	-0.209056
Series I	YR	KWSFerrum_x_10DH_266	3.9987	3.71805	6.17495	4.9465	-0.947801	-0.19161	6.17495	-2.17625	-0.352432
Series I	YR	KWSFerrum_x_10DH_267	3.79033	3.71805	4.933	4.32552	-0.535194	-0.123729	4.933	-1.14267	-0.231637
Series I	YR	KWSFerrum_x_10DH_268	3.80859	3.71805	2.92876	3.32341	0.485183	0.14599	3.71805	0.0905398	0.0243514
Series I	YR	KWSFerrum_x_10DH_269	3.63864	3.71805	5.30027	4.50916	-0.870519	-0.193055	5.30027	-1.66163	-0.313499
Series I	YR	KWSFerrum_x_10DH_270	3.96744	3.71805	4.09476	3.90641	0.061028	0.0156225	4.09476	-0.127329	-0.0310955
Series I	YR	KWSFerrum_x_10DH_271	3.69389	3.71805	3.96376	3.84091	-0.147015	-0.038276	3.96376	-0.26987	-0.0680843
Series I	YR	KWSFerrum_x_10DH_272	3.71481	3.71805	4.94775	4.3329	-0.618096	-0.142652	4.94775	-1.23295	-0.249193
Series I	YR	KWSFerrum_x_10DH_273	3.92826	3.71805	4.32808	4.02306	-0.0948015	-0.0235645	4.32808	-0.399814	-0.0923768
Series I	YR	KWSFerrum_x_10DH_274	4.13103	3.71805	3.44651	3.58228	0.548749	0.153184	3.71805	0.412978	0.111074
Series I	YR	KWSFerrum_x_10DH_456	3.96866	3.71805	4.39009	4.05407	-0.0854116	-0.0210681	4.39009	-0.42143	-0.0959958
Series I	YR	KWSFerrum_x_10DH_457	3.52036	3.71805	2.87186	3.29495	0.225408	0.06841	3.71805	-0.197689	-0.0531702
Series I	YR	KWSFerrum_x_10DH_458	4.22914	3.71805	2.68594	3.20199	1.02714	0.320782	3.71805	0.511086	0.137461
Series I	YR	KWSFerrum_x_10DH_459	3.37872	3.71805	3.34318	3.53062	-0.151897	-0.0430229	3.71805	-0.339331	-0.0912659
Series I	YR	KWSFerrum_x_10DH_460	3.73445	3.71805	3.04014	3.3791	0.355348	0.105161	3.71805	0.0163941	0.00440934
Series I	YR	KWSFerrum_x_10DH_461	3.73589	3.71805	2.89454	3.3063	0.429594	0.129932	3.71805	0.0178398	0.00479817
Series I	YR	KWSFerrum_x_10DH_462	3.65361	3.71805	3.70593	3.71199	-0.0583844	-0.0157286	3.71805	-0.0644433	-0.0173325
Series I	YR	KWSFerrum_x_10DH_463	2.92031	3.71805	2.53349	3.12577	-0.205456	-0.0657297	3.71805	-0.797738	-0.214558
Series I	YR	KWSFerrum_x_10DH_464	3.75914	3.71805	4.55971	4.13888	-0.379737	-0.0917489	4.55971	-0.800565	-0.175574
Series I	YR	KWSFerrum_x_10DH_465	4.16403	3.71805	3.4524	3.58522	0.578803	0.161441	3.71805	0.445976	0.119949
Series I	YR	KWSFerrum_x_10DH_466	3.89562	3.71805	4.66675	4.1924	-0.29678	-0.07079	4.66675	-0.771127	-0.165239
Series I	YR	KWSFerrum_x_10DH_467	4.30281	3.71805	5.60653	4.66229	-0.359476	-0.077103	5.60653	-1.30371	-0.232535
Series I	YR	KWSFerrum_x_10DH_468	3.8279	3.71805	2.94264	3.33034	0.497556	0.149401	3.71805	0.109849	0.0295448
Series I	YR	KWSFerrum_x_10DH_469	4.15453	3.71805	4.45519	4.08662	0.0679138	0.0166186	4.45519	-0.300654	-0.0674841
Series I	YR	KWSFerrum_x_10DH_470	3.79696	3.71805	3.82653	3.77229	0.0246662	0.0065388	3.82653	-0.0295715	-0.00772802
Series I	YR	KWSFerrum_x_10DH_471	3.16789	3.71805	2.71947	3.21876	-0.0508741	-0.0158055	3.71805	-0.550166	-0.147972
Series I	YR	Mulan_x_10DH_449	3.19213	2.8876	2.61977	2.75369	0.43844	0.159219	2.8876	0.304528	0.105461
Series I	YR	Mulan_x_10DH_450	3.60234	2.8876	3.7556	3.3216	0.280741	0.0845197	3.7556	-0.153262	-0.0408088
Series I	YR	Mulan_x_10DH_451	3.68927	2.8876	2.13024	2.50892	1.18035	0.470462	2.8876	0.801671	0.277626
Series I	YR	Mulan_x_10DH_452	3.80698	2.8876	4.14409	3.51584	0.291139	0.0828076	4.14409	-0.337107	-0.0813465
Series I	YR	Mulan_x_10DH_453	2.98867	2.8876	2.98726	2.93743	0.0512402	0.0174439	2.98726	0.00141034	0.00047212
Series I	YR	Mulan_x_10DH_454	3.51478	2.8876	2.65631	2.77195	0.742832	0.267982	2.8876	0.627187	0.2172
Series I	YR	Mulan_x_10DH_455	3.35559	2.8876	3.86465	3.37612	-0.0205391	-0.00608363	3.86465	-0.509066	-0.131724
Series I	YR	Porthus_x_10DH_145	2.81562	2.52669	3.41998	2.97334	-0.157716	-0.0530435	3.41998	-0.604361	-0.176715
Series I	YR	Porthus_x_10DH_146	3.15364	2.52669	3.21725	2.87197	0.281673	0.0980765	3.21725	-0.0636056	-0.0197702
Series I	YR	Porthus_x_10DH_147	2.94473	2.52669	3.18885	2.85777	0.0869631	0.0304304	3.18885	-0.244115	-0.0765526
Series I	YR	Porthus_x_10DH_148	3.00448	2.52669	3.7144	3.12055	-0.116069	-0.037195	3.7144	-0.709921	-0.191127
Series I	YR	Porthus_x_10DH_149	2.85059	2.52669	4.8599	3.69329	-0.842709	-0.228173	4.8599	-2.00931	-0.413447
Series I	YR	Porthus_x_10DH_150	2.85793	2.52669	4.30358	3.41514	-0.557202	-0.163157	4.30358	-1.44564	-0.335917
Series I	YR	Porthus_x_10DH_151	2.84173	2.52669	4.49218	3.50944	-0.667703	-0.190259	4.49218	-1.65045	-0.367404
Series I	YR	Porthus_x_10DH_152	3.0487	2.52669	4.39499	3.46084	-0.412137	-0.119086	4.39499	-1.34628	-0.306323
Series I	YR	Porthus_x_10DH_153	2.83746	2.52669	5.07078	3.79874	-0.961276	-0.253051	5.07078	-2.23332	-0.440429
Series I	YR	Porthus_x_10DH_154	3.10299	2.52669	5.26479	3.89574	-0.792756	-0.203493	5.26479	-2.16181	-0.410616
Series I	YR	Porthus_x_10DH_155	2.68859	2.52669	2.5913	2.559	0.129597	0.0506435	2.5913	0.0972915	0.0375454
Series I	YR	Porthus_x_10DH_156	2.97996	2.52669	2.80837	2.66753	0.312431	0.117124	2.80837	0.171594	0.0611008
Series I	YR	Porthus_x_10DH_157	2.81273	2.52669	2.00668	2.26669	0.546042	0.240899	2.52669	0.286038	0.113207
Series I	YR	Porthus_x_10DH_158	2.48553	2.52669	3.0779	2.8023	-0.316761	-0.113036	3.0779	-0.592364	-0.192457
Series I	YR	Porthus_x_10DH_159	2.99553	2.52669	4.1741	3.3504	-0.354865	-0.105917	4.1741	-1.17857	-0.282353
Series I	YR	Porthus_x_10DH_160	3.29101	2.52669	3.42371	2.9752	0.315809	0.106147	3.42371	-0.132701	-0.0387594
Series I	YR	Porthus_x_10DH_161	3.00464	2.52669	4.29105	3.40887	-0.404232	-0.118582	4.29105	-1.28641	-0.299789
Series I	YR	Porthus_x_10DH_162	2.82714	2.52669	3.01902	2.77286	0.0542803	0.0195756	3.01902	-0.191883	-0.0635581
Series I	YR	Porthus_x_10DH_163	2.66644	2.52669	2.35792	2.44231	0.224136	0.0917721	2.52669	0.139751	0.0553098
Series I	YR	Porthus_x_10DH_164	2.83723	2.52669	4.39099	3.45884	-0.621614	-0.179717	4.39099	-1.55377	-0.353853
Series I	YR	Porthus_x_10DH_165	3.31094	2.52669	2.68398	2.60534	0.705604	0.27083	2.68398	0.62696	0.233593
Series I	YR	Porthus_x_10DH_166	3.04038	2.52669	3.40475	2.96572	0.0746614	0.0251748	3.40475	-0.364367	-0.107017
Series I	YR	Porthus_x_10DH_167	3.19597	2.52669	2.72947	2.62808	0.567892	0.216086	2.72947	0.466502	0.170913
Series I	YR	Porthus_x_10DH_168	3.30316	2.52669	4.31893	3.42281	-0.119652	-0.0349574	4.31893	-1.01577	-0.23519
Series I	YR	Porthus_x_10DH_169	3.24085	2.52669	3.1485	2.8376	0.403253	0.142111	3.1485	0.0923469	0.0293304
Series I	YR	Porthus_x_10DH_170	2.81326	2.52669	3.5568	3.04175	-0.22849	-0.0751179	3.5568	-0.743543	-0.209048
Series I	YR	Porthus_x_10DH_171	3.01995	2.52669	3.2491	2.8879	0.132057	0.0457277	3.2491	-0.229147	-0.0705263
Series I	YR	Porthus_x_10DH_172	3.01982	2.52669	2.98174	2.75421	0.265602	0.0964346	2.98174	0.0380805	0.0127713
Series I	YR	Porthus_x_10DH_173	3.89374	2.52669	5.28114	3.90392	-0.0101808	-0.00260784	5.28114	-1.38741	-0.262709
Series I	YR	Porthus_x_10DH_174	2.87384	2.52669	3.35443	2.94056	-0.0667241	-0.0226909	3.35443	-0.480591	-0.143271
Series II	GY	Benchmark_x_10DHS2_100	9.7743	9.30943	8.54954	8.92948	0.844815	0.0946096	9.30943	0.464868	0.0499352
Series II	GY	Benchmark_x_10DHS2_101	9.82413	9.30943	8.47457	8.892	0.932131	0.104828	9.30943	0.514701	0.0552881
Series II	GY	Benchmark_x_10DHS2_102	9.74887	9.30943	8.60855	8.95899	0.789881	0.0881663	9.30943	0.439443	0.0472041
Series II	GY	Benchmark_x_10DHS2_103	9.69688	9.30943	8.79705	9.05324	0.643636	0.0710945	9.30943	0.387447	0.0416188
Series II	GY	Benchmark_x_10DHS2_104	9.6438	9.30943	8.34163	8.82553	0.818271	0.0927164	9.30943	0.33437	0.0359174
Series II	GY	Benchmark_x_10DHS2_106	9.65228	9.30943	9.20025	9.25484	0.397442	0.0429443	9.30943	0.342854	0.0368287
Series II	GY	Benchmark_x_10DHS2_107	9.38247	9.30943	8.89664	9.10304	0.279432	0.0306966	9.30943	0.0730382	0.00784562
Series II	GY	Benchmark_x_10DHS2_108	9.63066	9.30943	8.62597	8.9677	0.662962	0.0739278	9.30943	0.321231	0.034506
Series II	GY	Benchmark_x_10DHS2_109	9.81898	9.30943	9.22477	9.2671	0.551876	0.0595522	9.30943	0.509546	0.0547344
Series II	GY	Benchmark_x_10DHS2_110	10.135	9.30943	9.23295	9.27119	0.863782	0.0931684	9.30943	0.825544	0.0886783
Series II	GY	Benchmark_x_10DHS2_111	9.6931	9.30943	8.88165	9.09554	0.597561	0.0656982	9.30943	0.383673	0.0412133
Series II	GY	Benchmark_x_10DHS2_112	9.70379	9.30943	8.45287	8.88115	0.82264	0.0926276	9.30943	0.394362	0.0423616
Series II	GY	Benchmark_x_10DHS2_114	9.51377	9.30943	8.71019	9.00981	0.503964	0.055935	9.30943	0.204342	0.02195
Series II	GY	Benchmark_x_10DHS2_115	9.64907	9.30943	8.42836	8.8689	0.780169	0.0879668	9.30943	0.339635	0.0364829
Series II	GY	Benchmark_x_10DHS2_117	9.49809	9.30943	8.2675	8.78847	0.70962	0.0807445	9.30943	0.188655	0.020265
Series II	GY	Benchmark_x_10DHS2_94	9.53095	9.30943	8.86719	9.08831	0.442639	0.0487042	9.30943	0.22152	0.0237953
Series II	GY	Benchmark_x_10DHS2_95	9.47209	9.30943	8.85574	9.08258	0.389503	0.0428846	9.30943	0.162656	0.0174721
Series II	GY	Benchmark_x_10DHS2_96	9.59117	9.30943	9.33984	9.32464	0.266534	0.0285838	9.33984	0.251327	0.0269091
Series II	GY	Benchmark_x_10DHS2_97	9.49624	9.30943	9.08459	9.19701	0.299224	0.0325349	9.30943	0.186806	0.0200663
Series II	GY	Benchmark_x_10DHS2_98	7.5505	9.30943	8.77241	9.04092	-1.49042	-0.164853	9.30943	-1.75893	-0.188941
Series II	GY	Benchmark_x_10DHS2_99	9.54769	9.30943	8.7231	9.01627	0.531429	0.0589412	9.30943	0.238265	0.0255939
Series II	GY	Bussard_x_10DHS2_1	7.15553	7.69803	8.33571	8.01687	-0.861334	-0.10744	8.33571	-1.18017	-0.14158
Series II	GY	Bussard_x_10DHS2_10	7.23523	7.69803	7.25088	7.47445	-0.239221	-0.0320051	7.69803	-0.462798	-0.060119
Series II	GY	Bussard_x_10DHS2_11	7.59794	7.69803	8.058	7.87802	-0.280077	-0.0355517	8.058	-0.460062	-0.0570938
Series II	GY	Bussard_x_10DHS2_12	9.01957	7.69803	7.46803	7.58303	1.43654	0.189442	7.69803	1.32154	0.171673
Series II	GY	Bussard_x_10DHS2_13	8.16627	7.69803	7.43969	7.56886	0.597405	0.0789293	7.69803	0.468235	0.0608253
Series II	GY	Bussard_x_10DHS2_14	7.81361	7.69803	7.38618	7.54211	0.271504	0.0359985	7.69803	0.11558	0.0150142
Series II	GY	Bussard_x_10DHS2_15	8.80198	7.69803	8.18622	7.94213	0.859854	0.108265	8.18622	0.615759	0.075219
Series II	GY	Bussard_x_10DHS2_16	7.98342	7.69803	7.92138	7.8097	0.173713	0.0222432	7.92138	0.0620395	0.00783191
Series II	GY	Bussard_x_10DHS2_17	8.10076	7.69803	6.57104	7.13453	0.966226	0.13543	7.69803	0.402729	0.0523159
Series II	GY	Bussard_x_10DHS2_18	7.388	7.69803	7.54945	7.62374	-0.235743	-0.0309222	7.69803	-0.310034	-0.0402745
Series II	GY	Bussard_x_10DHS2_19	7.46025	7.69803	7.82246	7.76024	-0.299996	-0.038658	7.82246	-0.362209	-0.0463038
Series II	GY	Bussard_x_10DHS2_2	8.40944	7.69803	7.46936	7.5837	0.825744	0.108884	7.69803	0.711409	0.0924144
Series II	GY	Bussard_x_10DHS2_20	8.71093	7.69803	8.21941	7.95872	0.752212	0.0945141	8.21941	0.491522	0.0598002
Series II	GY	Bussard_x_10DHS2_21	8.93837	7.69803	7.44792	7.57298	1.36539	0.180297	7.69803	1.24033	0.161124
Series II	GY	Bussard_x_10DHS2_22	8.64779	7.69803	7.98777	7.8429	0.80489	0.102627	7.98777	0.660021	0.082629
Series II	GY	Bussard_x_10DHS2_23	8.74447	7.69803	8.13075	7.91439	0.830081	0.104883	8.13075	0.613721	0.0754815
Series II	GY	Bussard_x_10DHS2_24	7.31992	7.69803	7.49508	7.59656	-0.276636	-0.036416	7.69803	-0.378109	-0.0491177
Series II	GY	Bussard_x_10DHS2_25	7.79432	7.69803	7.52664	7.61234	0.181982	0.0239062	7.69803	0.0962879	0.0125081
Series II	GY	Bussard_x_10DHS2_26	8.87137	7.69803	6.8839	7.29097	1.5804	0.216762	7.69803	1.17334	0.15242
Series II	GY	Bussard_x_10DHS2_27	7.57358	7.69803	7.49081	7.59442	-0.0208397	-0.00274408	7.69803	-0.124448	-0.0161661
Series II	GY	Bussard_x_10DHS2_28	8.91994	7.69803	8.0758	7.88692	1.03303	0.13098	8.0758	0.844143	0.104528
Series II	GY	Bussard_x_10DHS2_29	7.51283	7.69803	7.62474	7.66138	-0.148556	-0.0193903	7.69803	-0.185204	-0.0240586
Series II	GY	Bussard_x_10DHS2_3	8.9072	7.69803	8.20909	7.95356	0.95364	0.119901	8.20909	0.698112	0.0850413
Series II	GY	Bussard_x_10DHS2_30	8.19421	7.69803	7.4654	7.58172	0.612494	0.0807856	7.69803	0.49618	0.0644554
Series II	GY	Bussard_x_10DHS2_31	8.1377	7.69803	7.96167	7.82985	0.307849	0.0393173	7.96167	0.176031	0.0221098
Series II	GY	Bussard_x_10DHS2_32	8.27572	7.69803	7.69111	7.69457	0.581145	0.0755266	7.69803	0.577687	0.0750434
Series II	GY	Bussard_x_10DHS2_33	8.56768	7.69803	7.9812	7.83961	0.728067	0.0928703	7.9812	0.586485	0.0734833
Series II	GY	Bussard_x_10DHS2_34	8.53547	7.69803	7.79817	7.7481	0.787372	0.101621	7.79817	0.7373	0.0945479
Series II	GY	Bussard_x_10DHS2_35	8.74536	7.69803	7.29875	7.49839	1.24697	0.166298	7.69803	1.04733	0.136052
Series II	GY	Bussard_x_10DHS2_36	7.65611	7.69803	7.10332	7.40068	0.255431	0.0345145	7.69803	-0.0419236	-0.00544601
Series II	GY	Bussard_x_10DHS2_37	7.44179	7.69803	7.55921	7.62862	-0.186832	-0.0244909	7.69803	-0.256241	-0.0332865
Series II	GY	Bussard_x_10DHS2_38	8.2946	7.69803	7.31333	7.50568	0.788919	0.10511	7.69803	0.59657	0.0774965
Series II	GY	Bussard_x_10DHS2_39	8.2494	7.69803	8.02419	7.86111	0.388289	0.0493937	8.02419	0.225208	0.0280661
Series II	GY	Bussard_x_10DHS2_4	7.72049	7.69803	7.23858	7.46831	0.252179	0.0337665	7.69803	0.0224548	0.00291695
Series II	GY	Bussard_x_10DHS2_40	8.20249	7.69803	7.23082	7.46442	0.738068	0.098878	7.69803	0.504461	0.0655311
Series II	GY	Bussard_x_10DHS2_41	7.08858	7.69803	7.97118	7.8346	-0.746022	-0.0952214	7.97118	-0.882596	-0.110723
Series II	GY	Bussard_x_10DHS2_42	7.43257	7.69803	7.56983	7.63393	-0.201355	-0.0263764	7.69803	-0.265457	-0.0344838
Series II	GY	Bussard_x_10DHS2_43	8.78549	7.69803	7.55578	7.6269	1.15859	0.151908	7.69803	1.08746	0.141265
Series II	GY	Bussard_x_10DHS2_44	8.37715	7.69803	7.70682	7.70243	0.674727	0.0875992	7.70682	0.67033	0.0869788
Series II	GY	Bussard_x_10DHS2_45	8.14396	7.69803	7.51509	7.60656	0.537397	0.0706492	7.69803	0.445929	0.0579277
Series II	GY	Bussard_x_10DHS2_46	7.7254	7.69803	7.3139	7.50596	0.219433	0.0292345	7.69803	0.0273668	0.00355504
Series II	GY	Bussard_x_10DHS2_47	7.87013	7.69803	8.07001	7.88402	-0.0138834	-0.00176096	8.07001	-0.199871	-0.0247671
Series II	GY	Bussard_x_10DHS2_48	8.67089	7.69803	8.06673	7.88238	0.788509	0.100034	8.06673	0.60416	0.0748953
Series II	GY	Bussard_x_10DHS2_49	8.85258	7.69803	7.67504	7.68653	1.16605	0.1517	7.69803	1.15455	0.14998
Series II	GY	Bussard_x_10DHS2_5	8.26957	7.69803	7.64498	7.67151	0.598066	0.0779594	7.69803	0.57154	0.074245
Series II	GY	Bussard_x_10DHS2_50	7.7647	7.69803	7.99762	7.84783	-0.0831293	-0.0105927	7.99762	-0.232926	-0.0291244
Series II	GY	Bussard_x_10DHS2_51	8.12642	7.69803	8.38468	8.04135	0.0850626	0.0105781	8.38468	-0.258262	-0.0308016
Series II	GY	Bussard_x_10DHS2_52	8.30836	7.69803	7.46879	7.58341	0.72495	0.0955968	7.69803	0.610329	0.0792838
Series II	GY	Bussard_x_10DHS2_53	8.54629	7.69803	7.51868	7.60836	0.937937	0.123277	7.69803	0.848262	0.110192
Series II	GY	Bussard_x_10DHS2_54	7.18195	7.69803	7.95919	7.82861	-0.646656	-0.0826017	7.95919	-0.777235	-0.0976526
Series II	GY	Bussard_x_10DHS2_55	7.70375	7.69803	7.2174	7.45771	0.24604	0.0329914	7.69803	0.00572331	0.000743477
Series II	GY	Bussard_x_10DHS2_56	7.58174	7.69803	7.51149	7.60476	-0.0230232	-0.00302747	7.69803	-0.116294	-0.015107
Series II	GY	Bussard_x_10DHS2_57	8.20563	7.69803	6.91825	7.30814	0.897488	0.122807	7.69803	0.507596	0.0659384
Series II	GY	Bussard_x_10DHS2_58	8.62911	7.69803	8.16476	7.9314	0.697718	0.0879691	8.16476	0.464352	0.0568727
Series II	GY	Bussard_x_10DHS2_59	8.02716	7.69803	7.82277	7.7604	0.26676	0.0343745	7.82277	0.204392	0.0261279
Series II	GY	Bussard_x_10DHS2_6	8.70562	7.69803	7.7061	7.70206	1.00356	0.130298	7.7061	0.999528	0.129706
Series II	GY	Bussard_x_10DHS2_60	8.43677	7.69803	7.70799	7.70301	0.733758	0.0952561	7.70799	0.728778	0.0945484
Series II	GY	Bussard_x_10DHS2_7	8.4786	7.69803	7.4093	7.55366	0.924939	0.122449	7.69803	0.780571	0.101399
Series II	GY	Bussard_x_10DHS2_8	8.5676	7.69803	7.41593	7.55698	1.01062	0.133733	7.69803	0.869565	0.112959
Series II	GY	Bussard_x_10DHS2_9	7.33098	7.69803	8.0648	7.88142	-0.550434	-0.0698395	8.0648	-0.73382	-0.0909905
Series II	GY	Hermann_x_10DHS2_100	8.398	8.90804	8.54954	8.72879	-0.33079	-0.0378965	8.90804	-0.510043	-0.0572565
Series II	GY	Hermann_x_10DHS2_101	9.24367	8.90804	8.47457	8.69131	0.552365	0.0635537	8.90804	0.335629	0.037677
Series II	GY	Hermann_x_10DHS2_102	8.93481	8.90804	8.60855	8.7583	0.176509	0.0201534	8.90804	0.0267649	0.00300458
Series II	GY	Hermann_x_10DHS2_103	9.2907	8.90804	8.79705	8.85255	0.438154	0.0494947	8.90804	0.382659	0.0429566
Series II	GY	Hermann_x_10DHS2_104	9.17743	8.90804	8.34163	8.62484	0.552596	0.0640704	8.90804	0.269389	0.0302411
Series II	GY	Hermann_x_10DHS2_106	8.99175	8.90804	9.20025	9.05415	-0.0624002	-0.00689189	9.20025	-0.208506	-0.022663
Series II	GY	Hermann_x_10DHS2_107	9.31286	8.90804	8.89664	8.90234	0.410522	0.0461139	8.90804	0.404822	0.0454445
Series II	GY	Hermann_x_10DHS2_108	9.05809	8.90804	8.62597	8.76701	0.291084	0.0332023	8.90804	0.150047	0.016844
Series II	GY	Hermann_x_10DHS2_109	8.8629	8.90804	9.22477	9.06641	-0.203507	-0.0224462	9.22477	-0.36187	-0.0392281
Series II	GY	Hermann_x_10DHS2_110	9.6037	8.90804	9.23295	9.0705	0.533203	0.0587844	9.23295	0.370748	0.0401548
Series II	GY	Hermann_x_10DHS2_111	8.74603	8.90804	8.88165	8.89485	-0.148816	-0.0167306	8.90804	-0.16201	-0.0181869
Series II	GY	Hermann_x_10DHS2_112	8.97638	8.90804	8.45287	8.68046	0.295924	0.0340909	8.90804	0.0683402	0.00767174
Series II	GY	Hermann_x_10DHS2_114	8.75768	8.90804	8.71019	8.80911	-0.0514334	-0.00583866	8.90804	-0.150361	-0.0168793
Series II	GY	Hermann_x_10DHS2_115	8.69142	8.90804	8.42836	8.6682	0.0232159	0.00267829	8.90804	-0.216624	-0.0243177
Series II	GY	Hermann_x_10DHS2_117	8.59153	8.90804	8.2675	8.58777	0.00375934	0.000437755	8.90804	-0.316511	-0.035531
Series II	GY	Hermann_x_10DHS2_94	8.61248	8.90804	8.86719	8.88762	-0.275132	-0.0309568	8.90804	-0.295557	-0.0331787
Series II	GY	Hermann_x_10DHS2_95	8.62403	8.90804	8.85574	8.88189	-0.257858	-0.0290319	8.90804	-0.284012	-0.0318826
Series II	GY	Hermann_x_10DHS2_96	8.66024	8.90804	9.33984	9.12394	-0.463708	-0.0508232	9.33984	-0.679609	-0.0727645
Series II	GY	Hermann_x_10DHS2_97	8.53449	8.90804	9.08459	8.99632	-0.461833	-0.0513358	9.08459	-0.550109	-0.060554
Series II	GY	Hermann_x_10DHS2_98	9.54426	8.90804	8.77241	8.84022	0.704039	0.0796404	8.90804	0.636221	0.0714209
Series II	GY	Hermann_x_10DHS2_99	8.67915	8.90804	8.7231	8.81557	-0.136422	-0.0154751	8.90804	-0.228893	-0.0256951
Series II	GY	KWSFerrum_x_10DHS2_118	8.42366	8.50369	8.1932	8.34844	0.0752222	0.00901033	8.50369	-0.0800238	-0.00941049
Series II	GY	KWSFerrum_x_10DHS2_119	9.12511	8.50369	8.09546	8.29957	0.825533	0.0994669	8.50369	0.621419	0.0730764
Series II	GY	KWSFerrum_x_10DHS2_120	8.39159	8.50369	8.44045	8.47207	-0.0804835	-0.00949986	8.50369	-0.1121	-0.0131825
Series II	GY	KWSFerrum_x_10DHS2_122	8.73928	8.50369	7.78299	8.14334	0.595938	0.0731811	8.50369	0.235588	0.0277042
Series II	GY	KWSFerrum_x_10DHS2_123	8.824	8.50369	7.79559	8.14964	0.674356	0.0827467	8.50369	0.320309	0.037667
Series II	GY	KWSFerrum_x_10DHS2_124	9.18793	8.50369	8.56806	8.53587	0.652054	0.0763899	8.56806	0.619868	0.0723464
Series II	GY	KWSFerrum_x_10DHS2_125	9.29915	8.50369	7.82851	8.1661	1.13305	0.138751	8.50369	0.795467	0.0935437
Series II	GY	KWSFerrum_x_10DHS2_126	9.40141	8.50369	8.37112	8.4374	0.964005	0.114254	8.50369	0.897719	0.105568
Series II	GY	KWSFerrum_x_10DHS2_127	8.29167	8.50369	9.08609	8.79489	-0.503221	-0.0572174	9.08609	-0.794421	-0.0874327
Series II	GY	KWSFerrum_x_10DHS2_128	7.98699	8.50369	7.96802	8.23585	-0.248863	-0.030217	8.50369	-0.516699	-0.0607618
Series II	GY	KWSFerrum_x_10DHS2_129	9.02955	8.50369	8.18121	8.34245	0.687098	0.0823616	8.50369	0.525861	0.0618392
Series II	GY	KWSFerrum_x_10DHS2_130	8.59478	8.50369	8.48849	8.49609	0.0986868	0.0116156	8.50369	0.0910883	0.0107116
Series II	GY	KWSFerrum_x_10DHS2_131	8.63273	8.50369	7.75062	8.12716	0.505579	0.0622086	8.50369	0.129046	0.0151754
Series II	GY	KWSFerrum_x_10DHS2_132	9.38202	8.50369	8.26611	8.3849	0.997116	0.118918	8.50369	0.878329	0.103288
Series II	GY	KWSFerrum_x_10DHS2_133	8.76879	8.50369	8.81456	8.65912	0.109667	0.0126649	8.81456	-0.0457699	-0.00519253
Series II	GY	KWSFerrum_x_10DHS2_134	9.2237	8.50369	8.33103	8.41736	0.806344	0.0957954	8.50369	0.720014	0.0846708
Series II	GY	KWSFerrum_x_10DHS2_135	8.63101	8.50369	8.31284	8.40827	0.222748	0.0264915	8.50369	0.127325	0.0149729
Series II	GY	KWSFerrum_x_10DHS2_136	9.38917	8.50369	8.88409	8.69389	0.695279	0.0799733	8.88409	0.505078	0.056852
Series II	GY	KWSFerrum_x_10DHS2_137	8.87923	8.50369	8.26327	8.38348	0.495753	0.0591346	8.50369	0.375542	0.0441622
Series II	GY	KWSFerrum_x_10DHS2_138	8.89871	8.50369	7.87491	8.1893	0.709408	0.0866263	8.50369	0.395017	0.0464525
Series II	GY	KWSFerrum_x_10DHS2_139	9.21525	8.50369	8.09135	8.29752	0.917729	0.110603	8.50369	0.711558	0.0836764
Series II	GY	KWSFerrum_x_10DHS2_140	8.10928	8.50369	8.31647	8.41008	-0.300801	-0.0357668	8.50369	-0.39441	-0.046381
Series II	GY	KWSFerrum_x_10DHS2_141	8.31725	8.50369	8.02998	8.26683	0.0504147	0.00609843	8.50369	-0.186442	-0.0219248
Series II	GY	KWSFerrum_x_10DHS2_142	8.1734	8.50369	7.91078	8.20724	-0.0338378	-0.00412293	8.50369	-0.330289	-0.0388407
Series II	GY	KWSFerrum_x_10DHS2_143	8.79032	8.50369	8.46219	8.48294	0.307379	0.0362349	8.50369	0.286628	0.0337063
Series II	GY	KWSFerrum_x_10DHS2_144	9.04082	8.50369	8.27121	8.38745	0.653374	0.077899	8.50369	0.537137	0.0631651
Series II	GY	KWSFerrum_x_10DHS2_145	8.55007	8.50369	8.26385	8.38377	0.166299	0.0198359	8.50369	0.0463818	0.00545431
Series II	GY	KWSFerrum_x_10DHS2_146	9.31722	8.50369	8.32195	8.41282	0.904399	0.107503	8.50369	0.813528	0.0956677
Series II	GY	KWSFerrum_x_10DHS2_147	8.89831	8.50369	8.24084	8.37226	0.526044	0.0628318	8.50369	0.39462	0.0464057
Series II	GY	KWSFerrum_x_10DHS2_148	8.132	8.50369	8.3001	8.40189	-0.269897	-0.0321233	8.50369	-0.371692	-0.0437095
Series II	GY	KWSFerrum_x_10DHS2_149	8.39846	8.50369	7.89074	8.19721	0.201242	0.02455	8.50369	-0.105231	-0.0123748
Series II	GY	KWSFerrum_x_10DHS2_150	8.58442	8.50369	8.09379	8.29874	0.285676	0.034424	8.50369	0.0807283	0.00949333
Series II	GY	KWSLivius_x_10DHS2_1	8.87784	8.78072	8.33571	8.55821	0.319625	0.0373471	8.78072	0.0971197	0.0110606
Series II	GY	KWSLivius_x_10DHS2_10	8.89245	8.78072	7.25088	8.0158	0.876655	0.109366	8.78072	0.111736	0.0127251
Series II	GY	KWSLivius_x_10DHS2_11	8.9749	8.78072	8.058	8.41936	0.555545	0.0659842	8.78072	0.194188	0.0221152
Series II	GY	KWSLivius_x_10DHS2_12	9.26313	8.78072	7.46803	8.12437	1.13875	0.140165	8.78072	0.48241	0.0549397
Series II	GY	KWSLivius_x_10DHS2_13	8.81655	8.78072	7.43969	8.1102	0.706343	0.0870931	8.78072	0.0358302	0.00408055
Series II	GY	KWSLivius_x_10DHS2_14	8.95838	8.78072	7.38618	8.08345	0.874928	0.108237	8.78072	0.177661	0.0202331
Series II	GY	KWSLivius_x_10DHS2_15	8.97031	8.78072	8.18622	8.48347	0.486842	0.0573872	8.78072	0.189595	0.0215922
Series II	GY	KWSLivius_x_10DHS2_16	8.84312	8.78072	7.92138	8.35105	0.492069	0.0589231	8.78072	0.0624003	0.00710651
Series II	GY	KWSLivius_x_10DHS2_17	8.81965	8.78072	6.57104	7.67588	1.14377	0.149009	8.78072	0.0389351	0.00443416
Series II	GY	KWSLivius_x_10DHS2_18	9.377	8.78072	7.54945	8.16508	1.21192	0.148427	8.78072	0.596285	0.0679085
Series II	GY	KWSLivius_x_10DHS2_19	8.81529	8.78072	7.82246	8.30159	0.513706	0.0618804	8.78072	0.0345769	0.00393782
Series II	GY	KWSLivius_x_10DHS2_2	8.79573	8.78072	7.46936	8.12504	0.67069	0.0825461	8.78072	0.0150122	0.00170967
Series II	GY	KWSLivius_x_10DHS2_20	8.57061	8.78072	8.21941	8.50006	0.0705435	0.00829918	8.78072	-0.210109	-0.0239285
Series II	GY	KWSLivius_x_10DHS2_21	9.27524	8.78072	7.44792	8.11432	1.16092	0.143071	8.78072	0.494526	0.0563195
Series II	GY	KWSLivius_x_10DHS2_22	8.98281	8.78072	7.98777	8.38424	0.59857	0.0713923	8.78072	0.202097	0.023016
Series II	GY	KWSLivius_x_10DHS2_23	8.17949	8.78072	8.13075	8.45573	-0.276242	-0.0326692	8.78072	-0.601224	-0.0684709
Series II	GY	KWSLivius_x_10DHS2_24	8.65344	8.78072	7.49508	8.1379	0.515542	0.0633508	8.78072	-0.127273	-0.0144946
Series II	GY	KWSLivius_x_10DHS2_25	9.0856	8.78072	7.52664	8.15368	0.931926	0.114295	8.78072	0.304889	0.0347226
Series II	GY	KWSLivius_x_10DHS2_26	8.93524	8.78072	6.8839	7.83231	1.10293	0.140818	8.78072	0.154521	0.0175977
Series II	GY	KWSLivius_x_10DHS2_27	9.16869	8.78072	7.49081	8.13577	1.03293	0.126962	8.78072	0.38798	0.0441854
Series II	GY	KWSLivius_x_10DHS2_28	8.89404	8.78072	8.0758	8.42826	0.465787	0.0552649	8.78072	0.113329	0.0129066
Series II	GY	KWSLivius_x_10DHS2_29	8.62797	8.78072	7.62474	8.20273	0.425242	0.0518415	8.78072	-0.152748	-0.0173959
Series II	GY	KWSLivius_x_10DHS2_3	9.09645	8.78072	8.20909	8.4949	0.601546	0.0708126	8.78072	0.315731	0.0359574
Series II	GY	KWSLivius_x_10DHS2_30	8.36581	8.78072	7.4654	8.12306	0.242755	0.0298847	8.78072	-0.414901	-0.0472514
Series II	GY	KWSLivius_x_10DHS2_4	9.04167	8.78072	7.23858	8.00965	1.03202	0.128848	8.78072	0.260958	0.0297195
Series II	GY	KWSLivius_x_10DHS2_5	8.78214	8.78072	7.64498	8.21285	0.569292	0.0693172	8.78072	0.00142382	0.000162153
Series II	GY	KWSLivius_x_10DHS2_6	9.08556	8.78072	7.7061	8.24341	0.842156	0.102161	8.78072	0.304847	0.0347178
Series II	GY	KWSLivius_x_10DHS2_7	8.88403	8.78072	7.4093	8.09501	0.789025	0.0974706	8.78072	0.103315	0.0117661
Series II	GY	KWSLivius_x_10DHS2_8	8.89443	8.78072	7.41593	8.09832	0.796113	0.098306	8.78072	0.113719	0.012951
Series II	GY	KWSLivius_x_10DHS2_9	9.11551	8.78072	8.0648	8.42276	0.692753	0.0822478	8.78072	0.334797	0.0381287
Series II	GY	KWSMalibu_x_10DHS2_1	9.07056	9.02316	8.33571	8.67943	0.391129	0.0450639	9.02316	0.047402	0.00525337
Series II	GY	KWSMalibu_x_10DHS2_31	8.85987	9.02316	7.96167	8.49241	0.367452	0.0432683	9.02316	-0.163295	-0.0180973
Series II	GY	KWSMalibu_x_10DHS2_32	8.7047	9.02316	7.69111	8.35714	0.34756	0.0415884	9.02316	-0.318463	-0.035294
Series II	GY	KWSMalibu_x_10DHS2_33	8.21147	9.02316	7.9812	8.50218	-0.290709	-0.0341923	9.02316	-0.811692	-0.0899565
Series II	GY	KWSMalibu_x_10DHS2_34	8.99532	9.02316	7.79817	8.41067	0.584652	0.0695131	9.02316	-0.0278417	-0.00308558
Series II	GY	KWSMalibu_x_10DHS2_35	8.58603	9.02316	7.29875	8.16096	0.425073	0.0520861	9.02316	-0.437132	-0.0484456
Series II	GY	KWSMalibu_x_10DHS2_36	8.84607	9.02316	7.10332	8.06324	0.782833	0.0970867	9.02316	-0.177086	-0.0196257
Series II	GY	KWSMalibu_x_10DHS2_37	8.59876	9.02316	7.55921	8.29119	0.307577	0.0370969	9.02316	-0.424396	-0.0470341
Series II	GY	KWSMalibu_x_10DHS2_38	8.26675	9.02316	7.31333	8.16825	0.0984999	0.0120589	9.02316	-0.756414	-0.0838303
Series II	GY	KWSMalibu_x_10DHS2_39	8.78304	9.02316	8.02419	8.52368	0.259362	0.0304285	9.02316	-0.240121	-0.0266116
Series II	GY	KWSMalibu_x_10DHS2_40	8.59257	9.02316	7.23082	8.12699	0.46558	0.0572882	9.02316	-0.430591	-0.0477207
Series II	GY	KWSMalibu_x_10DHS2_41	8.89238	9.02316	7.97118	8.49717	0.395208	0.0465106	9.02316	-0.130782	-0.014494
Series II	GY	KWSMalibu_x_10DHS2_42	8.52836	9.02316	7.56983	8.29649	0.231866	0.0279475	9.02316	-0.494801	-0.0548367
Series II	GY	KWSMalibu_x_10DHS2_43	8.39382	9.02316	7.55578	8.28947	0.104351	0.0125884	9.02316	-0.629339	-0.0697471
Series II	GY	KWSMalibu_x_10DHS2_44	8.8719	9.02316	7.70682	8.36499	0.506904	0.0605982	9.02316	-0.151264	-0.016764
Series II	GY	KWSMalibu_x_10DHS2_45	8.71678	9.02316	7.51509	8.26913	0.447652	0.0541354	9.02316	-0.306381	-0.0339549
Series II	GY	KWSMalibu_x_10DHS2_46	8.87528	9.02316	7.3139	8.16853	0.706749	0.0865209	9.02316	-0.147883	-0.0163892
Series II	GY	KWSMalibu_x_10DHS2_47	8.40466	9.02316	8.07001	8.54658	-0.141921	-0.0166055	9.02316	-0.618498	-0.0685456
Series II	GY	KWSMalibu_x_10DHS2_48	8.53061	9.02316	8.06673	8.54494	-0.014332	-0.00167725	9.02316	-0.492548	-0.0545871
Series II	GY	KWSMalibu_x_10DHS2_49	8.86246	9.02316	7.67504	8.3491	0.513362	0.0614871	9.02316	-0.1607	-0.0178098
Series II	GY	KWSMalibu_x_10DHS2_50	8.89642	9.02316	7.99762	8.51039	0.386027	0.0453594	9.02316	-0.126742	-0.0140463
Series II	GY	KWSMalibu_x_10DHS2_51	8.87841	9.02316	8.38468	8.70392	0.174491	0.0200474	9.02316	-0.144749	-0.016042
Series II	GY	KWSMalibu_x_10DHS2_52	8.68571	9.02316	7.46879	8.24597	0.439733	0.053327	9.02316	-0.337452	-0.0373985
Series II	GY	KWSMalibu_x_10DHS2_53	8.80245	9.02316	7.51868	8.27092	0.53153	0.064265	9.02316	-0.22071	-0.0244604
Series II	GY	KWSMalibu_x_10DHS2_54	8.81941	9.02316	7.95919	8.49117	0.328237	0.0386562	9.02316	-0.203749	-0.0225807
Series II	GY	KWSMalibu_x_10DHS2_55	8.84652	9.02316	7.2174	8.12028	0.726241	0.0894355	9.02316	-0.176641	-0.0195764
Series II	GY	KWSMalibu_x_10DHS2_56	8.63946	9.02316	7.51149	8.26732	0.372139	0.0450132	9.02316	-0.383697	-0.0425236
Series II	GY	KWSMalibu_x_10DHS2_57	8.65634	9.02316	6.91825	7.9707	0.685636	0.0860195	9.02316	-0.36682	-0.0406532
Series II	GY	KWSMalibu_x_10DHS2_58	8.35568	9.02316	8.16476	8.59396	-0.238285	-0.027727	9.02316	-0.667484	-0.0739745
Series II	GY	KWSMalibu_x_10DHS2_59	8.94906	9.02316	7.82277	8.42296	0.526092	0.0624593	9.02316	-0.0741048	-0.00821273
Series II	GY	KWSMalibu_x_10DHS2_60	9.31501	9.02316	7.70799	8.36558	0.949439	0.113494	9.02316	0.291854	0.032345
Series II	GY	KWSMalibu_x_10DHS2_77	9.30812	9.02316	8.91194	8.96755	0.340573	0.0379784	9.02316	0.284961	0.0315811
Series II	GY	LGQuadrant_x_10DHS2_61	9.17522	9.26318	8.26641	8.7648	0.410421	0.046826	9.26318	-0.0879634	-0.00949602
Series II	GY	LGQuadrant_x_10DHS2_62	9.52781	9.26318	8.70576	8.98447	0.543334	0.0604748	9.26318	0.264624	0.0285673
Series II	GY	LGQuadrant_x_10DHS2_63	9.50431	9.26318	8.79736	9.03027	0.474042	0.0524948	9.26318	0.241132	0.0260312
Series II	GY	LGQuadrant_x_10DHS2_64	9.2508	9.26318	9.28199	9.27259	-0.0217829	-0.00234918	9.28199	-0.0311888	-0.00336014
Series II	GY	LGQuadrant_x_10DHS2_65	9.08966	9.26318	9.0403	9.15174	-0.0620779	-0.00678318	9.26318	-0.173519	-0.0187321
Series II	GY	LGQuadrant_x_10DHS2_67	9.35881	9.26318	8.88765	9.07542	0.283392	0.0312264	9.26318	0.0956272	0.0103234
Series II	GY	LGQuadrant_x_10DHS2_68	9.53019	9.26318	8.40494	8.83406	0.696132	0.0788009	9.26318	0.267009	0.0288248
Series II	GY	LGQuadrant_x_10DHS2_69	9.85056	9.26318	8.83871	9.05094	0.799615	0.0883461	9.26318	0.587378	0.06341
Series II	GY	LGQuadrant_x_10DHS2_70	9.82076	9.26318	7.68794	8.47556	1.3452	0.158715	9.26318	0.557577	0.0601928
Series II	GY	LGQuadrant_x_10DHS2_71	9.61699	9.26318	8.66683	8.96501	0.651985	0.0727255	9.26318	0.353811	0.0381954
Series II	GY	LGQuadrant_x_10DHS2_72	9.89184	9.26318	8.71478	8.98898	0.902858	0.100441	9.26318	0.628655	0.067866
Series II	GY	LGQuadrant_x_10DHS2_73	9.22787	9.26318	8.96577	9.11447	0.113396	0.0124413	9.26318	-0.0353104	-0.00381191
Series II	GY	LGQuadrant_x_10DHS2_74	9.27577	9.26318	8.55136	8.90727	0.368496	0.0413702	9.26318	0.0125863	0.00135874
Series II	GY	LGQuadrant_x_10DHS2_75	9.56124	9.26318	8.32428	8.79373	0.767509	0.0872791	9.26318	0.298058	0.0321767
Series II	GY	LGQuadrant_x_10DHS2_76	9.79605	9.26318	7.37124	8.31721	1.47884	0.177805	9.26318	0.532869	0.0575255
Series II	GY	LGQuadrant_x_10DHS2_77	9.35737	9.26318	8.91194	9.08756	0.269809	0.0296899	9.26318	0.0941866	0.0101678
Series II	GY	LGQuadrant_x_10DHS2_78	9.31382	9.26318	8.72028	8.99173	0.322091	0.0358208	9.26318	0.0506419	0.00546701
Series II	GY	LGQuadrant_x_10DHS2_79	9.57592	9.26318	8.93592	9.09955	0.476365	0.0523504	9.26318	0.312734	0.033761
Series II	GY	LGQuadrant_x_10DHS2_80	9.3823	9.26318	8.72672	8.99495	0.387353	0.0430633	9.26318	0.119121	0.0128596
Series II	GY	LGQuadrant_x_10DHS2_81	9.00057	9.26318	8.38629	8.82474	0.175837	0.0199254	9.26318	-0.262609	-0.0283498
Series II	GY	LGQuadrant_x_10DHS2_82	9.39333	9.26318	9.18182	9.2225	0.170828	0.0185229	9.26318	0.130145	0.0140497
Series II	GY	LGQuadrant_x_10DHS2_83	9.73108	9.26318	8.86319	9.06318	0.667892	0.0736929	9.26318	0.467894	0.0505112
Series II	GY	LGQuadrant_x_10DHS2_84	9.52925	9.26318	8.91183	9.0875	0.441746	0.0486103	9.26318	0.266068	0.0287232
Series II	GY	LGQuadrant_x_10DHS2_85	9.19088	9.26318	8.56777	8.91548	0.275404	0.0308906	9.26318	-0.0723001	-0.00780511
Series II	GY	LGQuadrant_x_10DHS2_86	9.30447	9.26318	9.14539	9.20428	0.100186	0.0108847	9.26318	0.0412875	0.00445716
Series II	GY	LGQuadrant_x_10DHS2_87	9.67456	9.26318	9.24897	9.25607	0.418481	0.0452115	9.26318	0.411374	0.0444095
Series II	GY	LGQuadrant_x_10DHS2_88	9.21227	9.26318	9.16603	9.2146	-0.0023341	-0.000253304	9.26318	-0.0509122	-0.00549619
Series II	GY	LGQuadrant_x_10DHS2_89	10.0942	9.26318	8.89262	9.0779	1.01628	0.111951	9.26318	0.831	0.08971
Series II	GY	LGQuadrant_x_10DHS2_90	10.1011	9.26318	7.77482	8.519	1.5821	0.185714	9.26318	0.837914	0.0904564
Series II	GY	LGQuadrant_x_10DHS2_91	9.44409	9.26318	8.44034	8.85176	0.592333	0.066917	9.26318	0.180912	0.0195302
Series II	GY	LGQuadrant_x_10DHS2_92	9.09747	9.26318	8.69506	8.97912	0.118344	0.0131799	9.26318	-0.165715	-0.0178896
Series II	GY	LGQuadrant_x_10DHS2_93	8.99648	9.26318	8.64263	8.95291	0.0435777	0.00486743	9.26318	-0.266698	-0.0287912
Series II	GY	Porthus_x_10DHS2_118	7.70026	8.77927	8.1932	8.48624	-0.785977	-0.0926178	8.77927	-1.07902	-0.122905
Series II	GY	Porthus_x_10DHS2_119	9.00045	8.77927	8.09546	8.43737	0.563079	0.0667363	8.77927	0.221172	0.0251925
Series II	GY	Porthus_x_10DHS2_120	8.60933	8.77927	8.44045	8.60986	-0.000537193	-6.23927e-05	8.77927	-0.169947	-0.0193578
Series II	GY	Porthus_x_10DHS2_122	8.74144	8.77927	7.78299	8.28113	0.460305	0.0555848	8.77927	-0.037839	-0.00431004
Series II	GY	Porthus_x_10DHS2_123	9.31028	8.77927	7.79559	8.28743	1.02285	0.123422	8.77927	0.53101	0.0604845
Series II	GY	Porthus_x_10DHS2_124	9.23215	8.77927	8.56806	8.67367	0.558484	0.0643885	8.77927	0.452877	0.0515848
Series II	GY	Porthus_x_10DHS2_125	9.195	8.77927	7.82851	8.30389	0.891109	0.107312	8.77927	0.415727	0.0473533
Series II	GY	Porthus_x_10DHS2_126	9.55392	8.77927	8.37112	8.5752	0.978726	0.114135	8.77927	0.774647	0.0882359
Series II	GY	Porthus_x_10DHS2_127	9.47232	8.77927	9.08609	8.93268	0.539641	0.060412	9.08609	0.386234	0.0425083
Series II	GY	Porthus_x_10DHS2_128	9.07084	8.77927	7.96802	8.37365	0.697194	0.0832605	8.77927	0.291564	0.0332105
Series II	GY	Porthus_x_10DHS2_129	9.16749	8.77927	8.18121	8.48024	0.687242	0.0810404	8.77927	0.388212	0.0442192
Series II	GY	Porthus_x_10DHS2_130	8.82344	8.77927	8.48849	8.63388	0.189558	0.0219552	8.77927	0.0441666	0.00503078
Series II	GY	Porthus_x_10DHS2_131	9.23647	8.77927	7.75062	8.26495	0.971519	0.117547	8.77927	0.457194	0.0520765
Series II	GY	Porthus_x_10DHS2_132	9.46871	8.77927	8.26611	8.52269	0.946013	0.110999	8.77927	0.689433	0.0785296
Series II	GY	Porthus_x_10DHS2_133	9.30542	8.77927	8.81456	8.79692	0.5085	0.0578043	8.81456	0.490857	0.055687
Series II	GY	Porthus_x_10DHS2_134	9.15086	8.77927	8.33103	8.55515	0.595707	0.0696314	8.77927	0.371584	0.0423251
Series II	GY	Porthus_x_10DHS2_135	9.00332	8.77927	8.31284	8.54606	0.457266	0.0535061	8.77927	0.22405	0.0255203
Series II	GY	Porthus_x_10DHS2_136	9.12914	8.77927	8.88409	8.83168	0.297456	0.0336806	8.88409	0.245049	0.0275829
Series II	GY	Porthus_x_10DHS2_137	9.76806	8.77927	8.26327	8.52127	1.24679	0.146315	8.77927	0.988782	0.112627
Series II	GY	Porthus_x_10DHS2_138	9.41273	8.77927	7.87491	8.32709	1.08564	0.130375	8.77927	0.633456	0.0721536
Series II	GY	Porthus_x_10DHS2_139	8.28652	8.77927	8.09135	8.43531	-0.148788	-0.0176387	8.77927	-0.492752	-0.0561268
Series II	GY	Porthus_x_10DHS2_140	9.67854	8.77927	8.31647	8.54787	1.13067	0.132275	8.77927	0.899265	0.10243
Series II	GY	Porthus_x_10DHS2_141	9.14423	8.77927	8.02998	8.40463	0.739608	0.0880001	8.77927	0.364958	0.0415705
Series II	GY	Porthus_x_10DHS2_142	8.89695	8.77927	7.91078	8.34503	0.551922	0.0661378	8.77927	0.117677	0.0134039
Series II	GY	Porthus_x_10DHS2_143	9.20918	8.77927	8.46219	8.62073	0.588454	0.0682604	8.77927	0.42991	0.0489687
Series II	GY	Porthus_x_10DHS2_144	9.45892	8.77927	8.27121	8.52524	0.93368	0.109519	8.77927	0.679649	0.0774152
Series II	GY	Porthus_x_10DHS2_145	9.29666	8.77927	8.26385	8.52156	0.775096	0.090957	8.77927	0.517384	0.0589325
Series II	GY	Porthus_x_10DHS2_146	9.39656	8.77927	8.32195	8.55061	0.845946	0.098934	8.77927	0.617282	0.0703113
Series II	GY	Porthus_x_10DHS2_147	9.27675	8.77927	8.24084	8.51006	0.766692	0.0900925	8.77927	0.497474	0.0566646
Series II	GY	Porthus_x_10DHS2_148	9.49951	8.77927	8.3001	8.53969	0.959826	0.112396	8.77927	0.720238	0.0820384
Series II	GY	Porthus_x_10DHS2_149	9.36773	8.77927	7.89074	8.33501	1.03273	0.123902	8.77927	0.588459	0.0670282
Series II	GY	Porthus_x_10DHS2_150	9.4646	8.77927	8.09379	8.43653	1.02807	0.121859	8.77927	0.685325	0.0780616
Series II	GY	Porthus_x_10DHS2_61	9.64636	8.77927	8.26641	8.52284	1.12352	0.131824	8.77927	0.867086	0.0987651
Series II	GY	Porthus_x_10DHS2_62	9.31613	8.77927	8.70576	8.74252	0.57361	0.0656115	8.77927	0.536853	0.06115
Series II	GY	Porthus_x_10DHS2_63	10.1463	8.77927	8.79736	8.78832	1.35794	0.154516	8.79736	1.34889	0.153329
Series II	GY	Porthus_x_10DHS2_64	9.50333	8.77927	9.28199	9.03063	0.472695	0.0523435	9.28199	0.221336	0.0238457
Series II	GY	Porthus_x_10DHS2_65	9.66884	8.77927	9.0403	8.90979	0.759054	0.0851933	9.0403	0.628542	0.0695267
Series II	GY	Porthus_x_10DHS2_67	9.3587	8.77927	8.88765	8.83346	0.525238	0.0594601	8.88765	0.47105	0.0530005
Series II	GY	Porthus_x_10DHS2_68	9.57629	8.77927	8.40494	8.59211	0.984183	0.114545	8.77927	0.797013	0.0907835
Series II	GY	Porthus_x_10DHS2_69	9.6426	8.77927	8.83871	8.80899	0.83361	0.0946317	8.83871	0.803894	0.0909515
Series II	GY	Porthus_x_10DHS2_70	9.55733	8.77927	7.68794	8.23361	1.32372	0.16077	8.77927	0.77805	0.0886235
Series II	GY	Porthus_x_10DHS2_71	8.30487	8.77927	8.66683	8.72305	-0.418184	-0.0479401	8.77927	-0.474404	-0.0540369
Series II	GY	Porthus_x_10DHS2_72	9.26409	8.77927	8.71478	8.74702	0.51706	0.0591127	8.77927	0.48481	0.0552222
Series II	GY	Porthus_x_10DHS2_73	9.71622	8.77927	8.96577	8.87252	0.843694	0.0950906	8.96577	0.750447	0.0837014
Series II	GY	Porthus_x_10DHS2_74	9.26843	8.77927	8.55136	8.66532	0.603115	0.069601	8.77927	0.489159	0.0557175
Series II	GY	Porthus_x_10DHS2_75	9.43338	8.77927	8.32428	8.55178	0.881602	0.10309	8.77927	0.654105	0.0745055
Series II	GY	Porthus_x_10DHS2_76	9.39587	8.77927	7.37124	8.07526	1.32061	0.163538	8.77927	0.616593	0.0702329
Series II	GY	Porthus_x_10DHS2_77	8.46697	8.77927	8.91194	8.84561	-0.378638	-0.0428052	8.91194	-0.444969	-0.0499295
Series II	GY	Porthus_x_10DHS2_78	9.60102	8.77927	8.72028	8.74978	0.851243	0.0972874	8.77927	0.821747	0.0936008
Series II	GY	Porthus_x_10DHS2_79	9.43752	8.77927	8.93592	8.8576	0.579921	0.0654716	8.93592	0.501599	0.0561329
Series II	GY	Porthus_x_10DHS2_80	9.8602	8.77927	8.72672	8.753	1.1072	0.126494	8.77927	1.08092	0.123122
Series II	GY	Porthus_x_10DHS2_81	9.69944	8.77927	8.38629	8.58278	1.11666	0.130105	8.77927	0.920167	0.104811
Series II	GY	Porthus_x_10DHS2_82	9.72904	8.77927	9.18182	8.98055	0.748498	0.0833466	9.18182	0.547227	0.059599
Series II	GY	Porthus_x_10DHS2_83	9.59905	8.77927	8.86319	8.82123	0.777824	0.0881764	8.86319	0.735869	0.0830253
Series II	GY	Porthus_x_10DHS2_84	9.86536	8.77927	8.91183	8.84555	1.01981	0.115291	8.91183	0.953536	0.106997
Series II	GY	Porthus_x_10DHS2_85	9.81678	8.77927	8.56777	8.67352	1.14326	0.13181	8.77927	1.03751	0.118177
Series II	GY	Porthus_x_10DHS2_86	9.68316	8.77927	9.14539	8.96233	0.720831	0.080429	9.14539	0.537775	0.0588029
Series II	GY	Porthus_x_10DHS2_87	9.82185	8.77927	9.24897	9.01412	0.807727	0.0896069	9.24897	0.572881	0.06194
Series II	GY	Porthus_x_10DHS2_88	9.81032	8.77927	9.16603	8.97265	0.837673	0.0933585	9.16603	0.644298	0.0702919
Series II	GY	Porthus_x_10DHS2_89	9.47877	8.77927	8.89262	8.83595	0.642824	0.0727509	8.89262	0.586149	0.0659141
Series II	GY	Porthus_x_10DHS2_90	9.45782	8.77927	7.77482	8.27705	1.18077	0.142656	8.77927	0.678541	0.0772889
Series II	GY	Porthus_x_10DHS2_91	9.89206	8.77927	8.44034	8.60981	1.28225	0.148929	8.77927	1.11278	0.126751
Series II	GY	Porthus_x_10DHS2_92	9.6261	8.77927	8.69506	8.73717	0.888935	0.101742	8.77927	0.846829	0.0964578
Series II	GY	Porthus_x_10DHS2_93	9.50298	8.77927	8.64263	8.71095	0.792025	0.0909229	8.77927	0.723703	0.0824331
Series II	HD	Benchmark_x_10DHS2_100	145.426	143.596	145.427	144.511	0.914665	0.00632936	145.427	-0.000771403	-5.3044e-06
Series II	HD	Benchmark_x_10DHS2_101	145.611	143.596	146.173	144.884	0.726439	0.00501393	146.173	-0.561859	-0.00384381
Series II	HD	Benchmark_x_10DHS2_102	146.627	143.596	147.703	145.649	0.977174	0.00670908	147.703	-1.0762	-0.00728624
Series II	HD	Benchmark_x_10DHS2_103	146.556	143.596	148.836	146.216	0.33947	0.0023217	148.836	-2.28065	-0.0153232
Series II	HD	Benchmark_x_10DHS2_104	146.073	143.596	148.155	145.875	0.197473	0.00135371	148.155	-2.0818	-0.0140516
Series II	HD	Benchmark_x_10DHS2_106	145.016	143.596	144.992	144.294	0.721797	0.00500227	144.992	0.0239517	0.000165194
Series II	HD	Benchmark_x_10DHS2_107	146.383	143.596	145.915	144.756	1.62793	0.0112461	145.915	0.468385	0.00320998
Series II	HD	Benchmark_x_10DHS2_108	146.875	143.596	146.371	144.983	1.89158	0.0130468	146.371	0.504102	0.00344401
Series II	HD	Benchmark_x_10DHS2_109	145.998	143.596	147.11	145.353	0.644867	0.00443655	147.11	-1.11225	-0.00756068
Series II	HD	Benchmark_x_10DHS2_110	146.522	143.596	147.284	145.44	1.08176	0.00743782	147.284	-0.762336	-0.00517596
Series II	HD	Benchmark_x_10DHS2_111	145.633	143.596	147.3	145.448	0.185486	0.00127528	147.3	-1.66631	-0.0113124
Series II	HD	Benchmark_x_10DHS2_112	146.831	143.596	148.157	145.877	0.954484	0.00654309	148.157	-1.3261	-0.00895066
Series II	HD	Benchmark_x_10DHS2_114	146.761	143.596	148.011	145.804	0.957772	0.00656892	148.011	-1.24977	-0.00844378
Series II	HD	Benchmark_x_10DHS2_115	145.557	143.596	147.416	145.506	0.0507977	0.000349111	147.416	-1.85913	-0.0126115
Series II	HD	Benchmark_x_10DHS2_117	145.739	143.596	146.767	145.181	0.557814	0.00384219	146.767	-1.02748	-0.00700079
Series II	HD	Benchmark_x_10DHS2_94	146.528	143.596	147.381	145.488	1.03958	0.00714545	147.381	-0.852782	-0.00578625
Series II	HD	Benchmark_x_10DHS2_95	146.447	143.596	147.939	145.767	0.6791	0.00465879	147.939	-1.49241	-0.010088
Series II	HD	Benchmark_x_10DHS2_96	146.81	143.596	148.159	145.877	0.933034	0.00639602	148.159	-1.3484	-0.00910102
Series II	HD	Benchmark_x_10DHS2_97	144.923	143.596	146.958	145.277	-0.354335	-0.00243903	146.958	-2.03551	-0.013851
Series II	HD	Benchmark_x_10DHS2_98	147.218	143.596	148.302	145.949	1.26928	0.00869674	148.302	-1.08382	-0.00730821
Series II	HD	Benchmark_x_10DHS2_99	146.089	143.596	146.767	145.181	0.907578	0.00625133	146.767	-0.677917	-0.004619
Series II	HD	Bussard_x_10DHS2_1	147.09	147.402	148.547	147.974	-0.884127	-0.00597487	148.547	-1.45652	-0.00980515
Series II	HD	Bussard_x_10DHS2_10	147.23	147.402	148.767	148.085	-0.854601	-0.00577104	148.767	-1.53744	-0.0103345
Series II	HD	Bussard_x_10DHS2_11	146.592	147.402	146.106	146.754	-0.162226	-0.00110543	147.402	-0.810146	-0.00549617
Series II	HD	Bussard_x_10DHS2_12	145.171	147.402	147.98	147.691	-2.52056	-0.0170664	147.98	-2.80992	-0.0189884
Series II	HD	Bussard_x_10DHS2_13	145.765	147.402	149.238	148.32	-2.55469	-0.0172242	149.238	-3.47263	-0.0232692
Series II	HD	Bussard_x_10DHS2_14	147.174	147.402	147.197	147.3	-0.12535	-0.000850985	147.402	-0.227485	-0.0015433
Series II	HD	Bussard_x_10DHS2_15	145.066	147.402	145.622	146.512	-1.44564	-0.00986702	147.402	-2.3354	-0.0158438
Series II	HD	Bussard_x_10DHS2_16	145.053	147.402	149.073	148.237	-3.18436	-0.0214815	149.073	-4.02001	-0.0269667
Series II	HD	Bussard_x_10DHS2_17	144.697	147.402	148.271	147.836	-3.13985	-0.0212387	148.271	-3.57452	-0.024108
Series II	HD	Bussard_x_10DHS2_18	147.137	147.402	147.398	147.4	-0.262334	-0.00177975	147.402	-0.264328	-0.00179325
Series II	HD	Bussard_x_10DHS2_19	147.363	147.402	148.581	147.991	-0.628517	-0.00424699	148.581	-1.21803	-0.00819778
Series II	HD	Bussard_x_10DHS2_2	144.508	147.402	147.31	147.356	-2.84769	-0.0193252	147.402	-2.89344	-0.0196296
Series II	HD	Bussard_x_10DHS2_20	144.56	147.402	145.671	146.537	-1.97658	-0.0134887	147.402	-2.84179	-0.0192792
Series II	HD	Bussard_x_10DHS2_21	144.457	147.402	145.007	146.205	-1.74717	-0.0119502	147.402	-2.94431	-0.0199747
Series II	HD	Bussard_x_10DHS2_22	145.37	147.402	148.841	148.121	-2.75127	-0.0185744	148.841	-3.47075	-0.0233185
Series II	HD	Bussard_x_10DHS2_23	144.639	147.402	146.088	146.745	-2.10596	-0.0143512	147.402	-2.7629	-0.018744
Series II	HD	Bussard_x_10DHS2_24	147.806	147.402	150.115	148.758	-0.952592	-0.00640362	150.115	-2.30912	-0.0153823
Series II	HD	Bussard_x_10DHS2_25	144.57	147.402	146.221	146.811	-2.24069	-0.0152624	147.402	-2.83127	-0.0192079
Series II	HD	Bussard_x_10DHS2_26	144.562	147.402	146.206	146.804	-2.24182	-0.0152709	147.402	-2.83952	-0.0192638
Series II	HD	Bussard_x_10DHS2_27	147.062	147.402	147.863	147.632	-0.570614	-0.0038651	147.863	-0.801214	-0.00541862
Series II	HD	Bussard_x_10DHS2_28	144.999	147.402	146.467	146.934	-1.93572	-0.0131741	147.402	-2.40323	-0.016304
Series II	HD	Bussard_x_10DHS2_29	147.097	147.402	147.826	147.614	-0.516526	-0.00349918	147.826	-0.728448	-0.00492776
Series II	HD	Bussard_x_10DHS2_3	144.509	147.402	145.695	146.549	-2.03989	-0.0139196	147.402	-2.89312	-0.0196274
Series II	HD	Bussard_x_10DHS2_30	145.031	147.402	147.654	147.528	-2.49679	-0.0169242	147.654	-2.62307	-0.0177649
Series II	HD	Bussard_x_10DHS2_31	145.622	147.402	148.903	148.152	-2.52996	-0.0170767	148.903	-3.28055	-0.0220315
Series II	HD	Bussard_x_10DHS2_32	144.555	147.402	147.324	147.363	-2.80772	-0.0190531	147.402	-2.84644	-0.0193107
Series II	HD	Bussard_x_10DHS2_33	145.071	147.402	147.799	147.6	-2.52928	-0.017136	147.799	-2.72773	-0.0184557
Series II	HD	Bussard_x_10DHS2_34	145.986	147.402	145.386	146.394	-0.407566	-0.00278404	147.402	-1.41527	-0.00960144
Series II	HD	Bussard_x_10DHS2_35	145.391	147.402	147.606	147.504	-2.11296	-0.0143248	147.606	-2.215	-0.0150062
Series II	HD	Bussard_x_10DHS2_36	147.619	147.402	149.696	148.549	-0.929962	-0.00626031	149.696	-2.07711	-0.0138755
Series II	HD	Bussard_x_10DHS2_37	147.223	147.402	149.883	148.642	-1.41964	-0.00955073	149.883	-2.66034	-0.0177494
Series II	HD	Bussard_x_10DHS2_38	144.518	147.402	147.192	147.297	-2.77876	-0.018865	147.402	-2.88341	-0.0195616
Series II	HD	Bussard_x_10DHS2_39	144.44	147.402	146.217	146.81	-2.36929	-0.0161385	147.402	-2.96152	-0.0200915
Series II	HD	Bussard_x_10DHS2_4	147.735	147.402	148.86	148.131	-0.39539	-0.0026692	148.86	-1.12442	-0.00755353
Series II	HD	Bussard_x_10DHS2_40	145.261	147.402	148.815	148.108	-2.84734	-0.0192247	148.815	-3.55389	-0.0238813
Series II	HD	Bussard_x_10DHS2_41	146.914	147.402	146.103	146.752	0.161748	0.00110219	147.402	-0.487776	-0.00330916
Series II	HD	Bussard_x_10DHS2_42	146.52	147.402	147.715	147.558	-1.03792	-0.00703396	147.715	-1.19456	-0.00808692
Series II	HD	Bussard_x_10DHS2_43	145.042	147.402	149.1	148.251	-3.20875	-0.021644	149.1	-4.05772	-0.0272148
Series II	HD	Bussard_x_10DHS2_44	145.207	147.402	147.572	147.487	-2.28022	-0.0154605	147.572	-2.36546	-0.0160291
Series II	HD	Bussard_x_10DHS2_45	144.551	147.402	145.613	146.507	-1.95678	-0.0133562	147.402	-2.85119	-0.019343
Series II	HD	Bussard_x_10DHS2_46	146.954	147.402	149.015	148.208	-1.25396	-0.00846081	149.015	-2.06054	-0.0138277
Series II	HD	Bussard_x_10DHS2_47	144.174	147.402	145.343	146.372	-2.19781	-0.0150152	147.402	-3.22734	-0.0218948
Series II	HD	Bussard_x_10DHS2_48	145.854	147.402	149.178	148.29	-2.43603	-0.0164275	149.178	-3.32413	-0.022283
Series II	HD	Bussard_x_10DHS2_49	144.583	147.402	145.426	146.414	-1.83058	-0.0125027	147.402	-2.81834	-0.0191201
Series II	HD	Bussard_x_10DHS2_5	144.173	147.402	145.337	146.369	-2.19611	-0.0150039	147.402	-3.22859	-0.0219033
Series II	HD	Bussard_x_10DHS2_50	147.792	147.402	148.546	147.974	-0.181957	-0.00122966	148.546	-0.753979	-0.00507574
Series II	HD	Bussard_x_10DHS2_51	144.619	147.402	146.821	147.111	-2.49245	-0.0169426	147.402	-2.78292	-0.0188798
Series II	HD	Bussard_x_10DHS2_52	144.531	147.402	144.45	145.926	-1.39516	-0.00956073	147.402	-2.8711	-0.0194781
Series II	HD	Bussard_x_10DHS2_53	144.769	147.402	149.088	148.245	-3.47648	-0.0234509	149.088	-4.31977	-0.0289745
Series II	HD	Bussard_x_10DHS2_54	147.185	147.402	146.743	147.073	0.112238	0.000763149	147.402	-0.217006	-0.00147221
Series II	HD	Bussard_x_10DHS2_55	146.39	147.402	148.189	147.796	-1.40594	-0.00951273	148.189	-1.7998	-0.0121453
Series II	HD	Bussard_x_10DHS2_56	147.343	147.402	144.57	145.986	1.35657	0.00929247	147.402	-0.0591367	-0.000401194
Series II	HD	Bussard_x_10DHS2_57	145.193	147.402	148.829	148.116	-2.92243	-0.0197308	148.829	-3.63628	-0.0244325
Series II	HD	Bussard_x_10DHS2_58	144.268	147.402	145.206	146.304	-2.03612	-0.013917	147.402	-3.1339	-0.0212609
Series II	HD	Bussard_x_10DHS2_59	147.479	147.402	148.814	148.108	-0.628382	-0.00424273	148.814	-1.33445	-0.00896724
Series II	HD	Bussard_x_10DHS2_6	145.048	147.402	148.407	147.904	-2.85612	-0.0193106	148.407	-3.35872	-0.0226318
Series II	HD	Bussard_x_10DHS2_60	144.998	147.402	144.853	146.127	-1.12981	-0.00773168	147.402	-2.40425	-0.0163109
Series II	HD	Bussard_x_10DHS2_7	144.774	147.402	147.881	147.642	-2.86796	-0.0194251	147.881	-3.10771	-0.0210149
Series II	HD	Bussard_x_10DHS2_8	145.823	147.402	149.123	148.262	-2.43956	-0.0164543	149.123	-3.30013	-0.0221303
Series II	HD	Bussard_x_10DHS2_9	146.503	147.402	144.103	145.753	0.750446	0.00514876	147.402	-0.898761	-0.00609736
Series II	HD	Hermann_x_10DHS2_100	142.045	147.397	145.427	146.412	-4.36689	-0.029826	147.397	-5.35217	-0.0363112
Series II	HD	Hermann_x_10DHS2_101	147.405	147.397	146.173	146.785	0.619637	0.00422139	147.397	0.00721872	4.89745e-05
Series II	HD	Hermann_x_10DHS2_102	140.925	147.397	147.703	147.55	-6.6252	-0.0449013	147.703	-6.77785	-0.0458885
Series II	HD	Hermann_x_10DHS2_103	147.608	147.397	148.836	148.117	-0.508321	-0.00343189	148.836	-1.22772	-0.0082488
Series II	HD	Hermann_x_10DHS2_104	142.046	147.397	148.155	147.776	-5.73032	-0.0387771	148.155	-6.10888	-0.0412332
Series II	HD	Hermann_x_10DHS2_106	142.163	147.397	144.992	146.195	-4.03145	-0.0275759	147.397	-5.23432	-0.0355116
Series II	HD	Hermann_x_10DHS2_107	141.424	147.397	145.915	146.656	-5.2322	-0.0356766	147.397	-5.97337	-0.0405256
Series II	HD	Hermann_x_10DHS2_108	147.13	147.397	146.371	146.884	0.246025	0.00167496	147.397	-0.267218	-0.00181291
Series II	HD	Hermann_x_10DHS2_109	145.221	147.397	147.11	147.254	-2.03266	-0.0138038	147.397	-2.17625	-0.0147645
Series II	HD	Hermann_x_10DHS2_110	146.569	147.397	147.284	147.341	-0.771807	-0.00523824	147.397	-0.828431	-0.00562039
Series II	HD	Hermann_x_10DHS2_111	142.047	147.397	147.3	147.348	-5.30159	-0.0359799	147.397	-5.35052	-0.0362999
Series II	HD	Hermann_x_10DHS2_112	141.592	147.397	148.157	147.777	-6.18519	-0.0418548	148.157	-6.56507	-0.0443115
Series II	HD	Hermann_x_10DHS2_114	140.749	147.397	148.011	147.704	-6.95477	-0.0470858	148.011	-7.2616	-0.0490612
Series II	HD	Hermann_x_10DHS2_115	141.698	147.397	147.416	147.407	-5.70814	-0.0387238	147.416	-5.71736	-0.0387839
Series II	HD	Hermann_x_10DHS2_117	142.217	147.397	146.767	147.082	-4.86526	-0.0330786	147.397	-5.18068	-0.0351477
Series II	HD	Hermann_x_10DHS2_94	141.486	147.397	147.381	147.389	-5.90349	-0.0400538	147.397	-5.91184	-0.0401082
Series II	HD	Hermann_x_10DHS2_95	141.869	147.397	147.939	147.668	-5.79924	-0.0392721	147.939	-6.07003	-0.0410306
Series II	HD	Hermann_x_10DHS2_96	141.829	147.397	148.159	147.778	-5.9493	-0.0402583	148.159	-6.33001	-0.0427245
Series II	HD	Hermann_x_10DHS2_97	141.496	147.397	146.958	147.178	-5.68158	-0.0386035	147.397	-5.90112	-0.0400354
Series II	HD	Hermann_x_10DHS2_98	147.032	147.397	148.302	147.85	-0.817912	-0.00553205	148.302	-1.2703	-0.00856561
Series II	HD	Hermann_x_10DHS2_99	141.932	147.397	146.767	147.082	-5.15014	-0.0350154	147.397	-5.46536	-0.0370791
Series II	HD	KWSFerrum_x_10DHS2_118	140.932	140.777	145.444	143.111	-2.17824	-0.0152207	145.444	-4.51215	-0.0310232
Series II	HD	KWSFerrum_x_10DHS2_119	140.651	140.777	147.98	144.379	-3.7279	-0.0258203	147.98	-7.3298	-0.0495322
Series II	HD	KWSFerrum_x_10DHS2_120	140.87	140.777	148.008	144.392	-3.52236	-0.0243944	148.008	-7.13808	-0.0482276
Series II	HD	KWSFerrum_x_10DHS2_122	141.611	140.777	145.62	143.198	-1.58759	-0.0110866	145.62	-4.00936	-0.027533
Series II	HD	KWSFerrum_x_10DHS2_123	140.651	140.777	146.241	143.509	-2.85773	-0.0199133	146.241	-5.58972	-0.0382228
Series II	HD	KWSFerrum_x_10DHS2_124	141.863	140.777	146.786	143.781	-1.9184	-0.0133425	146.786	-4.92305	-0.033539
Series II	HD	KWSFerrum_x_10DHS2_125	142.201	140.777	149.418	145.097	-2.89626	-0.0199608	149.418	-7.21688	-0.0483
Series II	HD	KWSFerrum_x_10DHS2_126	140.873	140.777	144.592	142.684	-1.8112	-0.0126938	144.592	-3.7188	-0.0257193
Series II	HD	KWSFerrum_x_10DHS2_127	140.544	140.777	139.217	139.997	0.546793	0.00390574	140.777	-0.232805	-0.00165372
Series II	HD	KWSFerrum_x_10DHS2_128	140.673	140.777	146.664	143.721	-3.04724	-0.0212026	146.664	-5.99117	-0.0408495
Series II	HD	KWSFerrum_x_10DHS2_129	141.156	140.777	145.638	143.207	-2.05135	-0.0143244	145.638	-4.482	-0.0307749
Series II	HD	KWSFerrum_x_10DHS2_130	141.116	140.777	148.6	144.688	-3.57238	-0.0246902	148.6	-7.48407	-0.0503638
Series II	HD	KWSFerrum_x_10DHS2_131	140.541	140.777	147.856	144.316	-3.77483	-0.0261567	147.856	-7.31428	-0.0494691
Series II	HD	KWSFerrum_x_10DHS2_132	141.721	140.777	144.93	142.853	-1.13239	-0.00792694	144.93	-3.2089	-0.0221411
Series II	HD	KWSFerrum_x_10DHS2_133	141.693	140.777	144.737	142.757	-1.06416	-0.00745436	144.737	-3.04449	-0.0210346
Series II	HD	KWSFerrum_x_10DHS2_134	140.847	140.777	145.899	143.338	-2.49019	-0.0173729	145.899	-5.05113	-0.0346209
Series II	HD	KWSFerrum_x_10DHS2_135	141.484	140.777	145.567	143.172	-1.68746	-0.0117863	145.567	-4.08257	-0.028046
Series II	HD	KWSFerrum_x_10DHS2_136	140.509	140.777	141.29	141.033	-0.523719	-0.00371345	141.29	-0.780213	-0.00552209
Series II	HD	KWSFerrum_x_10DHS2_137	140.575	140.777	141.559	141.168	-0.59257	-0.00419763	141.559	-0.983709	-0.00694911
Series II	HD	KWSFerrum_x_10DHS2_138	141.063	140.777	146.481	143.629	-2.56604	-0.0178658	146.481	-5.41825	-0.0369894
Series II	HD	KWSFerrum_x_10DHS2_139	141.268	140.777	147.154	143.965	-2.69699	-0.0187336	147.154	-5.88546	-0.0399954
Series II	HD	KWSFerrum_x_10DHS2_140	140.637	140.777	141.695	141.236	-0.598558	-0.00423801	141.695	-1.05772	-0.0074648
Series II	HD	KWSFerrum_x_10DHS2_141	140.682	140.777	147.68	144.228	-3.54606	-0.0245865	147.68	-6.9976	-0.0473836
Series II	HD	KWSFerrum_x_10DHS2_142	140.353	140.777	145.04	142.908	-2.55563	-0.017883	145.04	-4.68727	-0.0323171
Series II	HD	KWSFerrum_x_10DHS2_143	140.402	140.777	140	140.388	0.0133057	9.47779e-05	140.777	-0.374844	-0.00266269
Series II	HD	KWSFerrum_x_10DHS2_144	140.009	140.777	139.433	140.105	-0.0961395	-0.000686196	140.777	-0.767717	-0.00545344
Series II	HD	KWSFerrum_x_10DHS2_145	141.09	140.777	146.416	143.596	-2.50623	-0.0174533	146.416	-5.32609	-0.0363763
Series II	HD	KWSFerrum_x_10DHS2_146	141.259	140.777	145.927	143.352	-2.09315	-0.0146015	145.927	-4.66858	-0.0319925
Series II	HD	KWSFerrum_x_10DHS2_147	140.926	140.777	143.767	142.272	-1.34566	-0.00945839	143.767	-2.84063	-0.0197586
Series II	HD	KWSFerrum_x_10DHS2_148	141.311	140.777	146.874	143.825	-2.51393	-0.0174791	146.874	-5.56248	-0.0378726
Series II	HD	KWSFerrum_x_10DHS2_149	140.643	140.777	148.103	144.44	-3.79626	-0.0262827	148.103	-7.45937	-0.0503661
Series II	HD	KWSFerrum_x_10DHS2_150	141.002	140.777	144.176	142.476	-1.47449	-0.010349	144.176	-3.17417	-0.0220159
Series II	HD	KWSLivius_x_10DHS2_1	148.473	148.596	148.547	148.571	-0.0976939	-0.000657556	148.596	-0.122327	-0.00082322
Series II	HD	KWSLivius_x_10DHS2_10	148.242	148.596	148.767	148.682	-0.439893	-0.00295863	148.767	-0.525701	-0.00353371
Series II	HD	KWSLivius_x_10DHS2_11	147.617	148.596	146.106	147.351	0.266537	0.00180886	148.596	-0.97841	-0.00658437
Series II	HD	KWSLivius_x_10DHS2_12	148.603	148.596	147.98	148.288	0.314905	0.0021236	148.596	0.00723607	4.86964e-05
Series II	HD	KWSLivius_x_10DHS2_13	148.278	148.596	149.238	148.917	-0.638395	-0.00428693	149.238	-0.95931	-0.00642807
Series II	HD	KWSLivius_x_10DHS2_14	148.378	148.596	147.197	147.897	0.480994	0.00325223	148.596	-0.218169	-0.0014682
Series II	HD	KWSLivius_x_10DHS2_15	147.561	148.596	145.622	147.109	0.452282	0.00307447	148.596	-1.03451	-0.00696188
Series II	HD	KWSLivius_x_10DHS2_16	148.463	148.596	149.073	148.834	-0.371358	-0.00249511	149.073	-0.60998	-0.00409182
Series II	HD	KWSLivius_x_10DHS2_17	148.821	148.596	148.271	148.433	0.387452	0.00261027	148.596	0.225089	0.00151477
Series II	HD	KWSLivius_x_10DHS2_18	147.67	148.596	147.398	147.997	-0.326865	-0.0022086	148.596	-0.925886	-0.0062309
Series II	HD	KWSLivius_x_10DHS2_19	148.314	148.596	148.581	148.588	-0.274415	-0.00184681	148.596	-0.281927	-0.00189727
Series II	HD	KWSLivius_x_10DHS2_2	147.305	148.596	147.31	147.953	-0.648026	-0.00437994	148.596	-1.29081	-0.00868669
Series II	HD	KWSLivius_x_10DHS2_20	148.872	148.596	145.671	147.134	1.73887	0.0118183	148.596	0.276637	0.00186167
Series II	HD	KWSLivius_x_10DHS2_21	148.351	148.596	145.007	146.802	1.54944	0.0105547	148.596	-0.244724	-0.00164691
Series II	HD	KWSLivius_x_10DHS2_22	147.782	148.596	148.841	148.718	-0.936412	-0.00629655	148.841	-1.05886	-0.00711408
Series II	HD	KWSLivius_x_10DHS2_23	148.462	148.596	146.088	147.342	1.12018	0.00760259	148.596	-0.133783	-0.000900316
Series II	HD	KWSLivius_x_10DHS2_24	149.223	148.596	150.115	149.355	-0.132377	-0.000886324	150.115	-0.891873	-0.00594127
Series II	HD	KWSLivius_x_10DHS2_25	147.665	148.596	146.221	147.408	0.256781	0.00174197	148.596	-0.930826	-0.00626415
Series II	HD	KWSLivius_x_10DHS2_26	148.384	148.596	146.206	147.401	0.983028	0.00666907	148.596	-0.211701	-0.00142468
Series II	HD	KWSLivius_x_10DHS2_27	148.275	148.596	147.863	148.229	0.0460773	0.000310851	148.596	-0.32035	-0.00215585
Series II	HD	KWSLivius_x_10DHS2_28	148.358	148.596	146.467	147.531	0.827045	0.00560589	148.596	-0.237492	-0.00159824
Series II	HD	KWSLivius_x_10DHS2_29	148.126	148.596	147.826	148.211	-0.0845397	-0.000570402	148.596	-0.469645	-0.00316055
Series II	HD	KWSLivius_x_10DHS2_3	148.625	148.596	145.695	147.146	1.4792	0.0100526	148.596	0.0289484	0.000194813
Series II	HD	KWSLivius_x_10DHS2_30	148.513	148.596	147.654	148.125	0.388342	0.00262172	148.596	-0.0824102	-0.000554593
Series II	HD	KWSLivius_x_10DHS2_4	148.337	148.596	148.86	148.728	-0.391014	-0.00262905	148.86	-0.523013	-0.00351346
Series II	HD	KWSLivius_x_10DHS2_5	146.843	148.596	145.337	146.966	-0.123752	-0.000842046	148.596	-1.75326	-0.0117988
Series II	HD	KWSLivius_x_10DHS2_6	148.356	148.596	148.407	148.501	-0.145134	-0.000977327	148.596	-0.239563	-0.00161218
Series II	HD	KWSLivius_x_10DHS2_7	148.08	148.596	147.881	148.239	-0.158815	-0.00107135	148.596	-0.516088	-0.0034731
Series II	HD	KWSLivius_x_10DHS2_8	148.538	148.596	149.123	148.859	-0.321778	-0.00216163	149.123	-0.585326	-0.00392512
Series II	HD	KWSLivius_x_10DHS2_9	147.558	148.596	144.103	146.35	1.2087	0.00825901	148.596	-1.03753	-0.00698224
Series II	HD	KWSMalibu_x_10DHS2_1	146.996	148.789	148.547	148.668	-1.67212	-0.0112474	148.789	-1.79352	-0.0120541
Series II	HD	KWSMalibu_x_10DHS2_31	147.851	148.789	148.903	148.846	-0.994975	-0.00668459	148.903	-1.05178	-0.00706351
Series II	HD	KWSMalibu_x_10DHS2_32	148.041	148.789	147.324	148.057	-0.0162062	-0.000109459	148.789	-0.748719	-0.00503207
Series II	HD	KWSMalibu_x_10DHS2_33	148.329	148.789	147.799	148.294	0.0351938	0.000237324	148.789	-0.460148	-0.00309261
Series II	HD	KWSMalibu_x_10DHS2_34	147.083	148.789	145.386	147.088	-0.00503028	-3.41991e-05	148.789	-1.70653	-0.0114694
Series II	HD	KWSMalibu_x_10DHS2_35	147.914	148.789	147.606	148.198	-0.28329	-0.00191157	148.789	-0.875052	-0.00588114
Series II	HD	KWSMalibu_x_10DHS2_36	148.686	148.789	149.696	149.243	-0.55645	-0.00372849	149.696	-1.00981	-0.00674572
Series II	HD	KWSMalibu_x_10DHS2_37	147.801	148.789	149.883	149.336	-1.53571	-0.0102835	149.883	-2.08261	-0.0138949
Series II	HD	KWSMalibu_x_10DHS2_38	148.77	148.789	147.192	147.991	0.778599	0.00526112	148.789	-0.0198404	-0.000133346
Series II	HD	KWSMalibu_x_10DHS2_39	147.366	148.789	146.217	147.503	-0.137473	-0.000931998	148.789	-1.4235	-0.0095672
Series II	HD	KWSMalibu_x_10DHS2_40	148.27	148.789	148.815	148.802	-0.53237	-0.00357771	148.815	-0.545128	-0.00366313
Series II	HD	KWSMalibu_x_10DHS2_41	147.518	148.789	146.103	147.446	0.0719307	0.000487844	148.789	-1.27139	-0.00854488
Series II	HD	KWSMalibu_x_10DHS2_42	147.372	148.789	147.715	148.252	-0.879823	-0.00593464	148.789	-1.41698	-0.00952337
Series II	HD	KWSMalibu_x_10DHS2_43	148.262	148.789	149.1	148.945	-0.682171	-0.00458004	149.1	-0.837352	-0.00561605
Series II	HD	KWSMalibu_x_10DHS2_44	147.482	148.789	147.572	148.181	-0.698645	-0.00471482	148.789	-1.3072	-0.00878561
Series II	HD	KWSMalibu_x_10DHS2_45	148.462	148.789	145.613	147.201	1.26086	0.00856559	148.789	-0.327339	-0.00220001
Series II	HD	KWSMalibu_x_10DHS2_46	148.253	148.789	149.015	148.902	-0.649115	-0.00435934	149.015	-0.761895	-0.00511288
Series II	HD	KWSMalibu_x_10DHS2_47	148.093	148.789	145.343	147.066	1.02699	0.00698318	148.789	-0.696338	-0.00468003
Series II	HD	KWSMalibu_x_10DHS2_48	148.178	148.789	149.178	148.984	-0.805633	-0.00540753	149.178	-0.99995	-0.00670306
Series II	HD	KWSMalibu_x_10DHS2_49	147.027	148.789	145.426	147.108	-0.0805724	-0.00054771	148.789	-1.76213	-0.0118431
Series II	HD	KWSMalibu_x_10DHS2_50	148.227	148.789	148.546	148.668	-0.440665	-0.0029641	148.789	-0.562437	-0.00378009
Series II	HD	KWSMalibu_x_10DHS2_51	148.807	148.789	146.821	147.805	1.00159	0.0067764	148.789	0.0173246	0.000116437
Series II	HD	KWSMalibu_x_10DHS2_52	145.836	148.789	144.45	146.62	-0.784035	-0.00534741	148.789	-2.95377	-0.019852
Series II	HD	KWSMalibu_x_10DHS2_53	147.376	148.789	149.088	148.939	-1.56302	-0.0104944	149.088	-1.71251	-0.0114866
Series II	HD	KWSMalibu_x_10DHS2_54	146.991	148.789	146.743	147.766	-0.775084	-0.00524533	148.789	-1.79812	-0.012085
Series II	HD	KWSMalibu_x_10DHS2_55	147.924	148.789	148.189	148.489	-0.565877	-0.00381089	148.789	-0.865806	-0.005819
Series II	HD	KWSMalibu_x_10DHS2_56	146.16	148.789	144.57	146.68	-0.519757	-0.00354348	148.789	-2.62926	-0.017671
Series II	HD	KWSMalibu_x_10DHS2_57	147.97	148.789	148.829	148.809	-0.839162	-0.00563917	148.829	-0.859214	-0.00577314
Series II	HD	KWSMalibu_x_10DHS2_58	148.412	148.789	145.206	146.998	1.41407	0.00961966	148.789	-0.377505	-0.00253718
Series II	HD	KWSMalibu_x_10DHS2_59	148.008	148.789	148.814	148.802	-0.793913	-0.00533538	148.814	-0.806187	-0.00541741
Series II	HD	KWSMalibu_x_10DHS2_60	145.759	148.789	144.853	146.821	-1.06259	-0.00723733	148.789	-3.03083	-0.0203699
Series II	HD	KWSMalibu_x_10DHS2_77	146.631	148.789	147.076	147.933	-1.30175	-0.00879963	148.789	-2.15853	-0.0145073
Series II	HD	LGQuadrant_x_10DHS2_61	148.275	148.643	147.991	148.317	-0.0414439	-0.000279429	148.643	-0.367424	-0.00247187
Series II	HD	LGQuadrant_x_10DHS2_62	147.993	148.643	147.502	148.072	-0.0789598	-0.000533253	148.643	-0.649404	-0.00436889
Series II	HD	LGQuadrant_x_10DHS2_63	147.509	148.643	144.853	146.748	0.76075	0.00518406	148.643	-1.13385	-0.00762803
Series II	HD	LGQuadrant_x_10DHS2_64	147.976	148.643	148.277	148.46	-0.483574	-0.00325727	148.643	-0.666162	-0.00448164
Series II	HD	LGQuadrant_x_10DHS2_65	148.446	148.643	147.897	148.27	0.175765	0.00118544	148.643	-0.197	-0.00132533
Series II	HD	LGQuadrant_x_10DHS2_67	147.543	148.643	146.408	147.525	0.0173676	0.000117726	148.643	-1.09969	-0.00739823
Series II	HD	LGQuadrant_x_10DHS2_68	148.782	148.643	148.012	148.327	0.454576	0.00306468	148.643	0.139255	0.000936846
Series II	HD	LGQuadrant_x_10DHS2_69	147.848	148.643	147.576	148.109	-0.261039	-0.00176248	148.643	-0.794198	-0.00534301
Series II	HD	LGQuadrant_x_10DHS2_70	148.43	148.643	150.129	149.386	-0.955362	-0.00639527	150.129	-1.69851	-0.0113137
Series II	HD	LGQuadrant_x_10DHS2_71	147	148.643	144.759	146.701	0.299394	0.00204085	148.643	-1.64216	-0.0110477
Series II	HD	LGQuadrant_x_10DHS2_72	147.863	148.643	146.793	147.718	0.144618	0.000979011	148.643	-0.779992	-0.00524743
Series II	HD	LGQuadrant_x_10DHS2_73	148.44	148.643	144.703	146.673	1.76702	0.0120474	148.643	-0.202978	-0.00136554
Series II	HD	LGQuadrant_x_10DHS2_74	148.134	148.643	146.493	147.568	0.566004	0.00383555	148.643	-0.508517	-0.00342108
Series II	HD	LGQuadrant_x_10DHS2_75	148.526	148.643	148.709	148.676	-0.149407	-0.00100492	148.709	-0.182531	-0.00122744
Series II	HD	LGQuadrant_x_10DHS2_76	148.194	148.643	149.319	148.981	-0.786228	-0.00527739	149.319	-1.12423	-0.00752909
Series II	HD	LGQuadrant_x_10DHS2_77	147.419	148.643	147.076	147.859	-0.439744	-0.00297408	148.643	-1.22311	-0.0082285
Series II	HD	LGQuadrant_x_10DHS2_78	148.114	148.643	145.694	147.168	0.945459	0.00642434	148.643	-0.528807	-0.00355758
Series II	HD	LGQuadrant_x_10DHS2_79	148.89	148.643	145.045	146.844	2.04571	0.0139312	148.643	0.2471	0.00166238
Series II	HD	LGQuadrant_x_10DHS2_80	148.639	148.643	149.086	148.864	-0.225661	-0.00151588	149.086	-0.447325	-0.00300046
Series II	HD	LGQuadrant_x_10DHS2_81	148.475	148.643	148.839	148.741	-0.265408	-0.00178437	148.839	-0.363597	-0.00244289
Series II	HD	LGQuadrant_x_10DHS2_82	147.922	148.643	144.718	146.68	1.24215	0.00846844	148.643	-0.72019	-0.00484512
Series II	HD	LGQuadrant_x_10DHS2_83	148.346	148.643	147.961	148.302	0.0439348	0.000296253	148.643	-0.296985	-0.00199798
Series II	HD	LGQuadrant_x_10DHS2_84	148.408	148.643	148.778	148.71	-0.302579	-0.00203468	148.778	-0.370436	-0.00248985
Series II	HD	LGQuadrant_x_10DHS2_85	148.342	148.643	147.555	148.099	0.24316	0.00164187	148.643	-0.300431	-0.00202117
Series II	HD	LGQuadrant_x_10DHS2_86	148.213	148.643	144.523	146.583	1.63089	0.0111261	148.643	-0.429104	-0.00288682
Series II	HD	LGQuadrant_x_10DHS2_87	147.189	148.643	147.43	148.036	-0.847365	-0.00572404	148.643	-1.45372	-0.00977995
Series II	HD	LGQuadrant_x_10DHS2_88	148.479	148.643	149.09	148.866	-0.387202	-0.002601	149.09	-0.611177	-0.00409937
Series II	HD	LGQuadrant_x_10DHS2_89	147.585	148.643	144.589	146.616	0.969276	0.00661099	148.643	-1.05733	-0.00711325
Series II	HD	LGQuadrant_x_10DHS2_90	147.249	148.643	148.642	148.642	-1.39315	-0.00937251	148.643	-1.39341	-0.00937424
Series II	HD	LGQuadrant_x_10DHS2_91	147.728	148.643	145.161	146.902	0.826791	0.0056282	148.643	-0.914177	-0.00615017
Series II	HD	LGQuadrant_x_10DHS2_92	148.38	148.643	145.442	147.042	1.33743	0.00909555	148.643	-0.262736	-0.00176757
Series II	HD	LGQuadrant_x_10DHS2_93	148.285	148.643	145.587	147.115	1.16988	0.00795217	148.643	-0.35767	-0.00240624
Series II	HD	Porthus_x_10DHS2_118	141.989	142.741	145.444	144.093	-2.10416	-0.0146028	145.444	-3.45595	-0.0237613
Series II	HD	Porthus_x_10DHS2_119	145.38	142.741	147.98	145.361	0.0189439	0.000130323	147.98	-2.60082	-0.0175755
Series II	HD	Porthus_x_10DHS2_120	146.09	142.741	148.008	145.374	0.715193	0.00491966	148.008	-1.91839	-0.0129614
Series II	HD	Porthus_x_10DHS2_122	144.78	142.741	145.62	144.181	0.599661	0.0041591	145.62	-0.839972	-0.00576824
Series II	HD	Porthus_x_10DHS2_123	144.245	142.741	146.241	144.491	-0.245337	-0.00169794	146.241	-1.9952	-0.0136433
Series II	HD	Porthus_x_10DHS2_124	144.087	142.741	146.786	144.763	-0.676602	-0.00467385	146.786	-2.69913	-0.0183882
Series II	HD	Porthus_x_10DHS2_125	144.758	142.741	149.418	146.079	-1.32136	-0.00904551	149.418	-4.65985	-0.0311867
Series II	HD	Porthus_x_10DHS2_126	144.893	142.741	144.592	143.666	1.2268	0.00853924	144.592	0.301332	0.00208402
Series II	HD	Porthus_x_10DHS2_127	143.524	142.741	139.217	140.979	2.54508	0.0180529	142.741	0.783355	0.00548795
Series II	HD	Porthus_x_10DHS2_128	144.585	142.741	146.664	144.703	-0.118019	-0.000815593	146.664	-2.07981	-0.0141808
Series II	HD	Porthus_x_10DHS2_129	144.373	142.741	145.638	144.189	0.184027	0.00127628	145.638	-1.26449	-0.0086824
Series II	HD	Porthus_x_10DHS2_130	145.104	142.741	148.6	145.67	-0.566045	-0.00388579	148.6	-3.4956	-0.0235236
Series II	HD	Porthus_x_10DHS2_131	144.8	142.741	147.856	145.298	-0.498606	-0.0034316	147.856	-3.05593	-0.0206684
Series II	HD	Porthus_x_10DHS2_132	144.823	142.741	144.93	143.835	0.98751	0.00686556	144.93	-0.106872	-0.000737405
Series II	HD	Porthus_x_10DHS2_133	143.981	142.741	144.737	143.739	0.241638	0.00168109	144.737	-0.756554	-0.00522708
Series II	HD	Porthus_x_10DHS2_134	144.755	142.741	145.899	144.32	0.435142	0.00301513	145.899	-1.14367	-0.0078388
Series II	HD	Porthus_x_10DHS2_135	145.166	142.741	145.567	144.154	1.01179	0.00701883	145.567	-0.401184	-0.00275601
Series II	HD	Porthus_x_10DHS2_136	143.7	142.741	141.29	142.015	1.68453	0.0118616	142.741	0.958892	0.00671771
Series II	HD	Porthus_x_10DHS2_137	143.721	142.741	141.559	142.15	1.57126	0.0110536	142.741	0.980271	0.00686748
Series II	HD	Porthus_x_10DHS2_138	144.488	142.741	146.481	144.611	-0.12278	-0.000849034	146.481	-1.99286	-0.0136049
Series II	HD	Porthus_x_10DHS2_139	144.431	142.741	147.154	144.947	-0.515777	-0.00355838	147.154	-2.72212	-0.0184985
Series II	HD	Porthus_x_10DHS2_140	143.688	142.741	141.695	142.218	1.46961	0.0103335	142.741	0.946644	0.00663191
Series II	HD	Porthus_x_10DHS2_141	145.163	142.741	147.68	145.21	-0.0475158	-0.000327221	147.68	-2.51692	-0.0170431
Series II	HD	Porthus_x_10DHS2_142	144.44	142.741	145.04	143.89	0.549872	0.00382147	145.04	-0.599633	-0.00413426
Series II	HD	Porthus_x_10DHS2_143	143.286	142.741	140	141.371	1.91491	0.0135453	142.741	0.544625	0.00381548
Series II	HD	Porthus_x_10DHS2_144	144.092	142.741	139.433	141.087	3.0051	0.0212996	142.741	1.3514	0.00946747
Series II	HD	Porthus_x_10DHS2_145	144.378	142.741	146.416	144.579	-0.20029	-0.00138534	146.416	-2.03802	-0.0139193
Series II	HD	Porthus_x_10DHS2_146	145.423	142.741	145.927	144.334	1.08863	0.0075424	145.927	-0.504665	-0.00345833
Series II	HD	Porthus_x_10DHS2_147	144.717	142.741	143.767	143.254	1.46326	0.0102144	143.767	0.950418	0.00661084
Series II	HD	Porthus_x_10DHS2_148	145.31	142.741	146.874	144.807	0.503163	0.00347471	146.874	-1.56326	-0.0106436
Series II	HD	Porthus_x_10DHS2_149	144.795	142.741	148.103	145.422	-0.626896	-0.00431088	148.103	-3.30787	-0.022335
Series II	HD	Porthus_x_10DHS2_150	147.035	142.741	144.176	143.458	3.57622	0.0249286	144.176	2.85867	0.0198277
Series II	HD	Porthus_x_10DHS2_61	145.174	142.741	147.991	145.366	-0.191759	-0.00131915	147.991	-2.81659	-0.0190322
Series II	HD	Porthus_x_10DHS2_62	145.627	142.741	147.502	145.121	0.5055	0.00348329	147.502	-1.87486	-0.0127108
Series II	HD	Porthus_x_10DHS2_63	144.607	142.741	144.853	143.797	0.809766	0.00563131	144.853	-0.246441	-0.00170132
Series II	HD	Porthus_x_10DHS2_64	145.129	142.741	148.277	145.509	-0.379923	-0.00261099	148.277	-3.14814	-0.0212314
Series II	HD	Porthus_x_10DHS2_65	145.343	142.741	147.897	145.319	0.0245222	0.000168748	147.897	-2.55352	-0.0172655
Series II	HD	Porthus_x_10DHS2_67	144.974	142.741	146.408	144.575	0.399499	0.00276327	146.408	-1.43425	-0.00979622
Series II	HD	Porthus_x_10DHS2_68	144.403	142.741	148.012	145.376	-0.972915	-0.00669239	148.012	-3.6084	-0.0243791
Series II	HD	Porthus_x_10DHS2_69	144.2	142.741	147.576	145.159	-0.958411	-0.00660251	147.576	-3.37606	-0.0228767
Series II	HD	Porthus_x_10DHS2_70	144.422	142.741	150.129	146.435	-2.01242	-0.0137428	150.129	-5.70637	-0.0380098
Series II	HD	Porthus_x_10DHS2_71	145.196	142.741	144.759	143.75	1.44591	0.0100585	144.759	0.436656	0.00301643
Series II	HD	Porthus_x_10DHS2_72	145.154	142.741	146.793	144.767	0.38675	0.00267153	146.793	-1.63945	-0.0111684
Series II	HD	Porthus_x_10DHS2_73	144.302	142.741	144.703	143.722	0.580434	0.0040386	144.703	-0.400373	-0.00276687
Series II	HD	Porthus_x_10DHS2_74	144.002	142.741	146.493	144.617	-0.614768	-0.00425101	146.493	-2.49105	-0.0170045
Series II	HD	Porthus_x_10DHS2_75	145.073	142.741	148.709	145.725	-0.651973	-0.004474	148.709	-3.6359	-0.0244498
Series II	HD	Porthus_x_10DHS2_76	143.935	142.741	149.319	146.03	-2.09485	-0.0143453	149.319	-5.38366	-0.0360549
Series II	HD	Porthus_x_10DHS2_77	144.587	142.741	147.076	144.908	-0.320901	-0.00221451	147.076	-2.48835	-0.0169188
Series II	HD	Porthus_x_10DHS2_78	144.791	142.741	145.694	144.217	0.574031	0.00398032	145.694	-0.902509	-0.00619456
Series II	HD	Porthus_x_10DHS2_79	144.716	142.741	145.045	143.893	0.822739	0.00571771	145.045	-0.329456	-0.0022714
Series II	HD	Porthus_x_10DHS2_80	144.503	142.741	149.086	145.913	-1.4108	-0.00966872	149.086	-4.58327	-0.0307425
Series II	HD	Porthus_x_10DHS2_81	145.044	142.741	148.839	145.79	-0.745406	-0.00511288	148.839	-3.7944	-0.0254934
Series II	HD	Porthus_x_10DHS2_82	143.78	142.741	144.718	143.729	0.0503733	0.000350473	144.718	-0.938092	-0.00648222
Series II	HD	Porthus_x_10DHS2_83	144.634	142.741	147.961	145.351	-0.716667	-0.0049306	147.961	-3.32655	-0.0224827
Series II	HD	Porthus_x_10DHS2_84	147.871	142.741	148.778	145.76	2.11161	0.0144869	148.778	-0.907058	-0.00609671
Series II	HD	Porthus_x_10DHS2_85	144.321	142.741	147.555	145.148	-0.827037	-0.00569788	147.555	-3.23425	-0.0219189
Series II	HD	Porthus_x_10DHS2_86	144.012	142.741	144.523	143.632	0.380215	0.00264715	144.523	-0.510601	-0.00353302
Series II	HD	Porthus_x_10DHS2_87	144.746	142.741	147.43	145.085	-0.339638	-0.00234095	147.43	-2.68409	-0.0182059
Series II	HD	Porthus_x_10DHS2_88	144.56	142.741	149.09	145.916	-1.35525	-0.00928791	149.09	-4.53003	-0.0303845
Series II	HD	Porthus_x_10DHS2_89	144.437	142.741	144.589	143.665	0.771687	0.00537143	144.589	-0.152513	-0.0010548
Series II	HD	Porthus_x_10DHS2_90	144.772	142.741	148.642	145.691	-0.919204	-0.00630925	148.642	-3.86975	-0.026034
Series II	HD	Porthus_x_10DHS2_91	144.214	142.741	145.161	143.951	0.262957	0.00182672	145.161	-0.946882	-0.006523
Series II	HD	Porthus_x_10DHS2_92	143.868	142.741	145.442	144.092	-0.223501	-0.0015511	145.442	-1.57414	-0.0108231
Series II	HD	Porthus_x_10DHS2_93	144.36	142.741	145.587	144.164	0.196077	0.0013601	145.587	-1.22718	-0.00842914
Series II	PH	Benchmark_x_10DHS2_100	83.3567	75.2517	82.4168	78.8342	4.52249	0.057367	82.4168	0.9399	0.0114042
Series II	PH	Benchmark_x_10DHS2_101	83.134	75.2517	77.95	76.6008	6.53316	0.0852884	77.95	5.18398	0.0665039
Series II	PH	Benchmark_x_10DHS2_102	80.7683	75.2517	83.0032	79.1274	1.64088	0.0207372	83.0032	-2.23489	-0.0269254
Series II	PH	Benchmark_x_10DHS2_103	82.0712	75.2517	87.6071	81.4294	0.641834	0.0078821	87.6071	-5.53591	-0.0631901
Series II	PH	Benchmark_x_10DHS2_104	82.4245	75.2517	82.578	78.9149	3.50965	0.0444738	82.578	-0.153549	-0.00185944
Series II	PH	Benchmark_x_10DHS2_106	83.5528	75.2517	83.4213	79.3365	4.21626	0.053144	83.4213	0.131426	0.00157544
Series II	PH	Benchmark_x_10DHS2_107	75.7073	75.2517	80.9315	78.0916	-2.38431	-0.0305322	80.9315	-5.22421	-0.064551
Series II	PH	Benchmark_x_10DHS2_108	82.961	75.2517	77.8207	76.5362	6.42482	0.0839449	77.8207	5.14031	0.0660532
Series II	PH	Benchmark_x_10DHS2_109	83.5578	75.2517	81.987	78.6193	4.93845	0.0628147	81.987	1.57079	0.019159
Series II	PH	Benchmark_x_10DHS2_110	80.5464	75.2517	79.6099	77.4308	3.11561	0.0402374	79.6099	0.936488	0.0117635
Series II	PH	Benchmark_x_10DHS2_111	84.3646	75.2517	83.7782	79.5149	4.84963	0.0609901	83.7782	0.586355	0.00699889
Series II	PH	Benchmark_x_10DHS2_112	79.0765	75.2517	80.5746	77.9132	1.16332	0.014931	80.5746	-1.49817	-0.0185936
Series II	PH	Benchmark_x_10DHS2_114	78.8025	75.2517	77.8857	76.5687	2.2338	0.0291738	77.8857	0.91676	0.0117706
Series II	PH	Benchmark_x_10DHS2_115	77.7673	75.2517	77.8775	76.5646	1.20275	0.015709	77.8775	-0.110153	-0.00141443
Series II	PH	Benchmark_x_10DHS2_117	77.7715	75.2517	69.2747	72.2632	5.50839	0.0762268	75.2517	2.51988	0.0334861
Series II	PH	Benchmark_x_10DHS2_94	83.3756	75.2517	88.8602	82.0559	1.31973	0.0160833	88.8602	-5.48451	-0.0617207
Series II	PH	Benchmark_x_10DHS2_95	86.2901	75.2517	88.1775	81.7146	4.57554	0.0559942	88.1775	-1.88739	-0.0214044
Series II	PH	Benchmark_x_10DHS2_96	87.1899	75.2517	87.3664	81.309	5.88081	0.0723267	87.3664	-0.176568	-0.00202101
Series II	PH	Benchmark_x_10DHS2_97	84.8046	75.2517	82.2437	78.7477	6.05692	0.0769155	82.2437	2.56088	0.0311377
Series II	PH	Benchmark_x_10DHS2_98	84.9858	75.2517	88.1676	81.7097	3.2761	0.0400944	88.1676	-3.18189	-0.0360891
Series II	PH	Benchmark_x_10DHS2_99	85.0141	75.2517	88.1855	81.7186	3.29553	0.0403277	88.1855	-3.17138	-0.0359626
Series II	PH	Bussard_x_10DHS2_1	87.5127	85.9674	90.9046	88.436	-0.923313	-0.0104405	90.9046	-3.39193	-0.037313
Series II	PH	Bussard_x_10DHS2_10	78.7264	85.9674	78.3641	82.1658	-3.43938	-0.041859	85.9674	-7.24101	-0.0842298
Series II	PH	Bussard_x_10DHS2_11	86.2302	85.9674	84.959	85.4632	0.766985	0.00897444	85.9674	0.2628	0.00305698
Series II	PH	Bussard_x_10DHS2_12	94.7642	85.9674	85.9411	85.9543	8.8099	0.102495	85.9674	8.79677	0.102327
Series II	PH	Bussard_x_10DHS2_13	89.586	85.9674	97.1554	91.5614	-1.97536	-0.0215742	97.1554	-7.56937	-0.0779099
Series II	PH	Bussard_x_10DHS2_14	93.3988	85.9674	92.4419	89.2047	4.19413	0.0470169	92.4419	0.956866	0.010351
Series II	PH	Bussard_x_10DHS2_15	91.2896	85.9674	82.0325	83.9999	7.28971	0.0867823	85.9674	5.32224	0.06191
Series II	PH	Bussard_x_10DHS2_16	79.3756	85.9674	88.0281	86.9977	-7.62213	-0.087613	88.0281	-8.65246	-0.098292
Series II	PH	Bussard_x_10DHS2_17	87.4423	85.9674	82.405	84.1862	3.25615	0.038678	85.9674	1.47494	0.017157
Series II	PH	Bussard_x_10DHS2_18	86.8577	85.9674	86.2194	86.0934	0.764354	0.0088782	86.2194	0.638368	0.007404
Series II	PH	Bussard_x_10DHS2_19	88.1187	85.9674	84.715	85.3412	2.77748	0.0325456	85.9674	2.1513	0.0250246
Series II	PH	Bussard_x_10DHS2_2	86.79	85.9674	82.3985	84.1829	2.60702	0.0309685	85.9674	0.82257	0.0095684
Series II	PH	Bussard_x_10DHS2_20	84.0716	85.9674	79.0991	82.5332	1.53835	0.0186391	85.9674	-1.89581	-0.0220527
Series II	PH	Bussard_x_10DHS2_21	84.4074	85.9674	74.553	80.2602	4.14718	0.0516717	85.9674	-1.56001	-0.0181465
Series II	PH	Bussard_x_10DHS2_22	93.6761	85.9674	98.8132	92.3903	1.28576	0.0139166	98.8132	-5.13715	-0.0519885
Series II	PH	Bussard_x_10DHS2_23	94.0255	85.9674	92.3438	89.1556	4.8699	0.0546225	92.3438	1.6817	0.0182113
Series II	PH	Bussard_x_10DHS2_24	93.8012	85.9674	99.5052	92.7363	1.06485	0.0114826	99.5052	-5.70406	-0.0573243
Series II	PH	Bussard_x_10DHS2_25	77.746	85.9674	93.9427	89.955	-12.2091	-0.135724	93.9427	-16.1967	-0.172411
Series II	PH	Bussard_x_10DHS2_26	80.4803	85.9674	80.6401	83.3038	-2.82346	-0.0338935	85.9674	-5.4871	-0.0638277
Series II	PH	Bussard_x_10DHS2_27	90.9558	85.9674	88.5262	87.2468	3.70904	0.042512	88.5262	2.42964	0.0274454
Series II	PH	Bussard_x_10DHS2_28	88.3164	85.9674	80.3538	83.1606	5.15579	0.061998	85.9674	2.34898	0.0273241
Series II	PH	Bussard_x_10DHS2_29	89.4283	85.9674	81.0206	83.494	5.93431	0.0710747	85.9674	3.46091	0.0402584
Series II	PH	Bussard_x_10DHS2_3	88.5313	85.9674	80.2957	83.1316	5.39969	0.0649536	85.9674	2.56385	0.0298236
Series II	PH	Bussard_x_10DHS2_30	85.1454	85.9674	86.714	86.3407	-1.19535	-0.0138446	86.714	-1.56867	-0.0180902
Series II	PH	Bussard_x_10DHS2_31	87.4034	85.9674	94.4565	90.212	-2.80856	-0.0311329	94.4565	-7.05313	-0.0746706
Series II	PH	Bussard_x_10DHS2_32	76.8289	85.9674	78.6475	82.3075	-5.4786	-0.0665627	85.9674	-9.13854	-0.106302
Series II	PH	Bussard_x_10DHS2_33	93.4341	85.9674	86.096	86.0317	7.40241	0.0860428	86.096	7.33809	0.0852315
Series II	PH	Bussard_x_10DHS2_34	79.6503	85.9674	76.1163	81.0419	-1.39155	-0.0171708	85.9674	-6.31709	-0.0734824
Series II	PH	Bussard_x_10DHS2_35	95.9349	85.9674	98.4491	92.2082	3.72669	0.0404161	98.4491	-2.51415	-0.0255375
Series II	PH	Bussard_x_10DHS2_36	96.3849	85.9674	98.3836	92.1755	4.20942	0.0456675	98.3836	-1.99866	-0.020315
Series II	PH	Bussard_x_10DHS2_37	86.8183	85.9674	84.2199	85.0936	1.72466	0.0202678	85.9674	0.85089	0.00989782
Series II	PH	Bussard_x_10DHS2_38	76.8746	85.9674	97.4594	91.7134	-14.8388	-0.161796	97.4594	-20.5848	-0.211214
Series II	PH	Bussard_x_10DHS2_39	82.2249	85.9674	81.3536	83.6605	-1.43566	-0.0171605	85.9674	-3.74254	-0.0435344
Series II	PH	Bussard_x_10DHS2_4	91.9806	85.9674	81.5341	83.7508	8.22989	0.0982664	85.9674	6.01325	0.0699481
Series II	PH	Bussard_x_10DHS2_40	89.5624	85.9674	99.9321	92.9498	-3.38736	-0.036443	99.9321	-10.3697	-0.103768
Series II	PH	Bussard_x_10DHS2_41	89.5757	85.9674	83.4559	84.7116	4.86403	0.0574187	85.9674	3.60828	0.0419726
Series II	PH	Bussard_x_10DHS2_42	87.8596	85.9674	94.8884	90.4279	-2.56826	-0.0284012	94.8884	-7.02877	-0.0740741
Series II	PH	Bussard_x_10DHS2_43	88.332	85.9674	98.8255	92.3964	-4.06441	-0.0439888	98.8255	-10.4935	-0.106182
Series II	PH	Bussard_x_10DHS2_44	89.7967	85.9674	102.006	93.9865	-4.18983	-0.044579	102.006	-12.2089	-0.119689
Series II	PH	Bussard_x_10DHS2_45	95.4837	85.9674	100.736	93.3519	2.13175	0.0228356	100.736	-5.25277	-0.0521437
Series II	PH	Bussard_x_10DHS2_46	88.855	85.9674	81.5058	83.7366	5.11836	0.0611246	85.9674	2.88759	0.0335893
Series II	PH	Bussard_x_10DHS2_47	78.0486	85.9674	80.1621	83.0647	-5.01609	-0.0603878	85.9674	-7.91876	-0.0921136
Series II	PH	Bussard_x_10DHS2_48	87.2395	85.9674	86.6991	86.3332	0.906303	0.0104977	86.6991	0.540466	0.00623381
Series II	PH	Bussard_x_10DHS2_49	80.6858	85.9674	79.0556	82.5115	-1.82572	-0.0221268	85.9674	-5.28164	-0.0614377
Series II	PH	Bussard_x_10DHS2_5	77.9273	85.9674	84.8095	85.3884	-7.46118	-0.0873792	85.9674	-8.04014	-0.0935255
Series II	PH	Bussard_x_10DHS2_50	91.9219	85.9674	88.2452	87.1063	4.81553	0.0552834	88.2452	3.67661	0.0416635
Series II	PH	Bussard_x_10DHS2_51	77.0122	85.9674	83.3767	84.672	-7.65984	-0.0904648	85.9674	-8.95521	-0.10417
Series II	PH	Bussard_x_10DHS2_52	92.3433	85.9674	95.4541	90.7108	1.63252	0.0179969	95.4541	-3.11085	-0.03259
Series II	PH	Bussard_x_10DHS2_53	82.6643	85.9674	79.4655	82.7164	-0.0521139	-0.000630031	85.9674	-3.30307	-0.0384224
Series II	PH	Bussard_x_10DHS2_54	88.0187	85.9674	95.5185	90.743	-2.72427	-0.0300219	95.5185	-7.49984	-0.0785172
Series II	PH	Bussard_x_10DHS2_55	90.2945	85.9674	87.3149	86.6411	3.65335	0.0421664	87.3149	2.9796	0.0341248
Series II	PH	Bussard_x_10DHS2_56	89.0953	85.9674	96.7175	91.3425	-2.24716	-0.0246015	96.7175	-7.62223	-0.0788092
Series II	PH	Bussard_x_10DHS2_57	81.3935	85.9674	89.8747	87.921	-6.52757	-0.0742436	89.8747	-8.48121	-0.0943671
Series II	PH	Bussard_x_10DHS2_58	82.0889	85.9674	82.8931	84.4303	-2.34132	-0.0277308	85.9674	-3.87846	-0.0451155
Series II	PH	Bussard_x_10DHS2_59	94.7528	85.9674	79.0184	82.4929	12.2599	0.148618	85.9674	8.78539	0.102194
Series II	PH	Bussard_x_10DHS2_6	89.4635	85.9674	86.7366	86.352	3.11151	0.0360328	86.7366	2.7269	0.0314388
Series II	PH	Bussard_x_10DHS2_60	84.6168	85.9674	76.8244	81.3959	3.22094	0.0395713	85.9674	-1.35058	-0.0157104
Series II	PH	Bussard_x_10DHS2_7	81.9596	85.9674	79.0318	82.4996	-0.540041	-0.00654598	85.9674	-4.00782	-0.0466202
Series II	PH	Bussard_x_10DHS2_8	85.6495	85.9674	84.2871	85.1273	0.522227	0.00613466	85.9674	-0.317919	-0.00369814
Series II	PH	Bussard_x_10DHS2_9	87.5815	85.9674	87.4817	86.7246	0.856909	0.00988081	87.4817	0.099742	0.00114015
Series II	PH	Hermann_x_10DHS2_100	68.73	82.1474	82.4168	82.2821	-13.5521	-0.164703	82.4168	-13.6868	-0.166068
Series II	PH	Hermann_x_10DHS2_101	81.0069	82.1474	77.95	80.0487	0.958166	0.0119698	82.1474	-1.14054	-0.0138841
Series II	PH	Hermann_x_10DHS2_102	74.5179	82.1474	83.0032	82.5753	-8.05741	-0.0975765	83.0032	-8.4853	-0.102229
Series II	PH	Hermann_x_10DHS2_103	85.4698	82.1474	87.6071	84.8773	0.59255	0.00698126	87.6071	-2.1373	-0.0243964
Series II	PH	Hermann_x_10DHS2_104	82.9051	82.1474	82.578	82.3627	0.542342	0.0065848	82.578	0.327037	0.00396034
Series II	PH	Hermann_x_10DHS2_106	70.6175	82.1474	83.4213	82.7844	-12.1669	-0.146971	83.4213	-12.8039	-0.153485
Series II	PH	Hermann_x_10DHS2_107	82.7628	82.1474	80.9315	81.5394	1.22331	0.0150026	82.1474	0.615316	0.00749038
Series II	PH	Hermann_x_10DHS2_108	79.2399	82.1474	77.8207	79.9841	-0.744177	-0.00930406	82.1474	-2.90755	-0.0353943
Series II	PH	Hermann_x_10DHS2_109	74.9893	82.1474	81.987	82.0672	-7.0779	-0.0862452	82.1474	-7.15813	-0.0871376
Series II	PH	Hermann_x_10DHS2_110	81.5285	82.1474	79.6099	80.8787	0.649826	0.00803458	82.1474	-0.61894	-0.00753451
Series II	PH	Hermann_x_10DHS2_111	74.7551	82.1474	83.7782	82.9628	-8.20773	-0.0989326	83.7782	-9.02311	-0.107702
Series II	PH	Hermann_x_10DHS2_112	71.1138	82.1474	80.5746	81.361	-10.2472	-0.125948	82.1474	-11.0336	-0.134315
Series II	PH	Hermann_x_10DHS2_114	76.7637	82.1474	77.8857	80.0166	-3.25285	-0.0406521	82.1474	-5.38369	-0.065537
Series II	PH	Hermann_x_10DHS2_115	70.6933	82.1474	77.8775	80.0125	-9.31914	-0.116471	82.1474	-11.4541	-0.139434
Series II	PH	Hermann_x_10DHS2_117	70.5767	82.1474	69.2747	75.711	-5.1343	-0.0678144	82.1474	-11.5707	-0.140853
Series II	PH	Hermann_x_10DHS2_94	72.0486	82.1474	88.8602	85.5038	-13.4552	-0.157363	88.8602	-16.8115	-0.189191
Series II	PH	Hermann_x_10DHS2_95	74.4875	82.1474	88.1775	85.1625	-10.6749	-0.125348	88.1775	-13.69	-0.155255
Series II	PH	Hermann_x_10DHS2_96	74.1387	82.1474	87.3664	84.7569	-10.6183	-0.125279	87.3664	-13.2278	-0.151406
Series II	PH	Hermann_x_10DHS2_97	68.8924	82.1474	82.2437	82.1956	-13.3032	-0.161848	82.2437	-13.3513	-0.162339
Series II	PH	Hermann_x_10DHS2_98	88.1854	82.1474	88.1676	85.1575	3.02785	0.0355559	88.1676	0.0177491	0.000201311
Series II	PH	Hermann_x_10DHS2_99	74.3909	82.1474	88.1855	85.1665	-10.7756	-0.126524	88.1855	-13.7946	-0.156427
Series II	PH	KWSFerrum_x_10DHS2_118	72.0291	71.3123	78.6713	74.9918	-2.96268	-0.0395067	78.6713	-6.64216	-0.0844293
Series II	PH	KWSFerrum_x_10DHS2_119	75.6338	71.3123	81.6237	76.468	-0.834208	-0.0109092	81.6237	-5.98992	-0.0733845
Series II	PH	KWSFerrum_x_10DHS2_120	70.8737	71.3123	85.7451	78.5287	-7.65499	-0.0974801	85.7451	-14.8714	-0.173437
Series II	PH	KWSFerrum_x_10DHS2_122	77.5958	71.3123	78.6054	74.9589	2.63692	0.0351783	78.6054	-1.00963	-0.0128442
Series II	PH	KWSFerrum_x_10DHS2_123	77.1106	71.3123	79.1005	75.2064	1.90423	0.02532	79.1005	-1.98984	-0.0251559
Series II	PH	KWSFerrum_x_10DHS2_124	79.2225	71.3123	80.2369	75.7746	3.44794	0.0455025	80.2369	-1.01435	-0.0126419
Series II	PH	KWSFerrum_x_10DHS2_125	77.1099	71.3123	92.9739	82.1431	-5.03327	-0.0612743	92.9739	-15.8641	-0.170629
Series II	PH	KWSFerrum_x_10DHS2_126	75.7852	71.3123	81.5182	76.4153	-0.630032	-0.00824484	81.5182	-5.73299	-0.0703277
Series II	PH	KWSFerrum_x_10DHS2_127	70.3277	71.3123	78.2279	74.7701	-4.44239	-0.059414	78.2279	-7.90018	-0.100989
Series II	PH	KWSFerrum_x_10DHS2_128	73.6218	71.3123	83.7796	77.5459	-3.92418	-0.0506046	83.7796	-10.1578	-0.121245
Series II	PH	KWSFerrum_x_10DHS2_129	74.2	71.3123	74.3569	72.8346	1.36538	0.0187463	74.3569	-0.156888	-0.00210994
Series II	PH	KWSFerrum_x_10DHS2_130	74.6822	71.3123	80.5217	75.917	-1.23481	-0.0162653	80.5217	-5.83952	-0.072521
Series II	PH	KWSFerrum_x_10DHS2_131	72.4811	71.3123	85.8233	78.5678	-6.08671	-0.0774708	85.8233	-13.3422	-0.155461
Series II	PH	KWSFerrum_x_10DHS2_132	75.0459	71.3123	80.3998	75.856	-0.810171	-0.0106804	80.3998	-5.3539	-0.066591
Series II	PH	KWSFerrum_x_10DHS2_133	77.2289	71.3123	76.7356	74.024	3.2049	0.0432954	76.7356	0.493248	0.00642789
Series II	PH	KWSFerrum_x_10DHS2_134	75.683	71.3123	77.7201	74.5162	1.16677	0.015658	77.7201	-2.03713	-0.0262111
Series II	PH	KWSFerrum_x_10DHS2_135	73.9681	71.3123	78.1949	74.7536	-0.78554	-0.0105084	78.1949	-4.22685	-0.0540553
Series II	PH	KWSFerrum_x_10DHS2_136	75.4695	71.3123	74.9716	73.142	2.32757	0.0318227	74.9716	0.497916	0.00664139
Series II	PH	KWSFerrum_x_10DHS2_137	71.6919	71.3123	77.1259	74.2191	-2.52717	-0.0340501	77.1259	-5.43396	-0.0704557
Series II	PH	KWSFerrum_x_10DHS2_138	75.687	71.3123	76.4297	73.871	1.81601	0.0245835	76.4297	-0.742702	-0.00971744
Series II	PH	KWSFerrum_x_10DHS2_139	76.5103	71.3123	74.8062	73.0593	3.45102	0.0472358	74.8062	1.70407	0.0227797
Series II	PH	KWSFerrum_x_10DHS2_140	71.6506	71.3123	75.9492	73.6308	-1.98017	-0.0268932	75.9492	-4.29863	-0.0565987
Series II	PH	KWSFerrum_x_10DHS2_141	70.9132	71.3123	77.9981	74.6552	-3.74197	-0.0501234	77.9981	-7.08488	-0.0908339
Series II	PH	KWSFerrum_x_10DHS2_142	69.2692	71.3123	80.487	75.8996	-6.63049	-0.0873587	80.487	-11.2178	-0.139374
Series II	PH	KWSFerrum_x_10DHS2_143	73.6791	71.3123	74.8079	73.0601	0.619031	0.0084729	74.8079	-1.12874	-0.0150885
Series II	PH	KWSFerrum_x_10DHS2_144	78.9731	71.3123	76.4549	73.8836	5.08954	0.0688859	76.4549	2.51826	0.0329378
Series II	PH	KWSFerrum_x_10DHS2_145	69.0391	71.3123	79.3178	75.3151	-6.27598	-0.0833296	79.3178	-10.2787	-0.129589
Series II	PH	KWSFerrum_x_10DHS2_146	76.7756	71.3123	77.7474	74.5298	2.24572	0.0301318	77.7474	-0.971805	-0.0124995
Series II	PH	KWSFerrum_x_10DHS2_147	74.1173	71.3123	76.9563	74.1343	-0.0170147	-0.000229512	76.9563	-2.83901	-0.0368912
Series II	PH	KWSFerrum_x_10DHS2_148	69.0787	71.3123	80.9546	76.1335	-7.05477	-0.0926632	80.9546	-11.8759	-0.146698
Series II	PH	KWSFerrum_x_10DHS2_149	71.9514	71.3123	76.8877	74.1	-2.14859	-0.0289959	76.8877	-4.93628	-0.0642012
Series II	PH	KWSFerrum_x_10DHS2_150	71.5003	71.3123	79.0451	75.1787	-3.67836	-0.0489283	79.0451	-7.54476	-0.0954488
Series II	PH	KWSLivius_x_10DHS2_1	77.445	79.8613	90.9046	85.383	-7.93797	-0.092969	90.9046	-13.4596	-0.148063
Series II	PH	KWSLivius_x_10DHS2_10	82.4529	79.8613	78.3641	79.1127	3.34021	0.0422208	79.8613	2.59162	0.0324515
Series II	PH	KWSLivius_x_10DHS2_11	75.6207	79.8613	84.959	82.4102	-6.78942	-0.0823857	84.959	-9.33828	-0.109915
Series II	PH	KWSLivius_x_10DHS2_12	79.8943	79.8613	85.9411	82.9012	-3.00693	-0.0362712	85.9411	-6.04686	-0.0703604
Series II	PH	KWSLivius_x_10DHS2_13	94.962	79.8613	97.1554	88.5084	6.45366	0.0729159	97.1554	-2.1934	-0.0225761
Series II	PH	KWSLivius_x_10DHS2_14	84.1639	79.8613	92.4419	86.1516	-1.98769	-0.023072	92.4419	-8.278	-0.0895482
Series II	PH	KWSLivius_x_10DHS2_15	77.947	79.8613	82.0325	80.9469	-2.99984	-0.0370594	82.0325	-4.08543	-0.0498025
Series II	PH	KWSLivius_x_10DHS2_16	82.5313	79.8613	88.0281	83.9447	-1.41334	-0.0168366	88.0281	-5.49672	-0.0624428
Series II	PH	KWSLivius_x_10DHS2_17	80.3442	79.8613	82.405	81.1331	-0.788905	-0.00972358	82.405	-2.06075	-0.0250075
Series II	PH	KWSLivius_x_10DHS2_18	84.2751	79.8613	86.2194	83.0403	1.23481	0.01487	86.2194	-1.94423	-0.0225498
Series II	PH	KWSLivius_x_10DHS2_19	81.4487	79.8613	84.715	82.2882	-0.839427	-0.0102011	84.715	-3.26629	-0.0385563
Series II	PH	KWSLivius_x_10DHS2_2	79.6721	79.8613	82.3985	81.1299	-1.45775	-0.0179681	82.3985	-2.72635	-0.0330874
Series II	PH	KWSLivius_x_10DHS2_20	79.2225	79.8613	79.0991	79.4802	-0.25766	-0.00324181	79.8613	-0.63877	-0.00799849
Series II	PH	KWSLivius_x_10DHS2_21	79.6072	79.8613	74.553	77.2072	2.40008	0.0310862	79.8613	-0.254059	-0.00318125
Series II	PH	KWSLivius_x_10DHS2_22	90.0323	79.8613	98.8132	89.3373	0.695053	0.0077801	98.8132	-8.78091	-0.0888637
Series II	PH	KWSLivius_x_10DHS2_23	77.5978	79.8613	92.3438	86.1025	-8.50476	-0.0987748	92.3438	-14.746	-0.159686
Series II	PH	KWSLivius_x_10DHS2_24	87.9948	79.8613	99.5052	89.6833	-1.68849	-0.0188272	99.5052	-11.5105	-0.115677
Series II	PH	KWSLivius_x_10DHS2_25	83.387	79.8613	93.9427	86.902	-3.515	-0.0404478	93.9427	-10.5557	-0.112363
Series II	PH	KWSLivius_x_10DHS2_26	79.6914	79.8613	80.6401	80.2507	-0.559339	-0.0069699	80.6401	-0.948745	-0.0117652
Series II	PH	KWSLivius_x_10DHS2_27	87.1984	79.8613	88.5262	84.1937	3.00462	0.035687	88.5262	-1.32783	-0.0149993
Series II	PH	KWSLivius_x_10DHS2_28	81.805	79.8613	80.3538	80.1075	1.69751	0.0211904	80.3538	1.45127	0.018061
Series II	PH	KWSLivius_x_10DHS2_29	77.7829	79.8613	81.0206	80.4409	-2.65803	-0.0330433	81.0206	-3.23768	-0.0399612
Series II	PH	KWSLivius_x_10DHS2_3	78.4126	79.8613	80.2957	80.0785	-1.66593	-0.0208037	80.2957	-1.88314	-0.0234525
Series II	PH	KWSLivius_x_10DHS2_30	82.8814	79.8613	86.714	83.2877	-0.406315	-0.00487845	86.714	-3.83269	-0.0441992
Series II	PH	KWSLivius_x_10DHS2_4	79.8093	79.8613	81.5341	80.6977	-0.888422	-0.0110093	81.5341	-1.72484	-0.0211548
Series II	PH	KWSLivius_x_10DHS2_5	77.0983	79.8613	84.8095	82.3354	-5.23712	-0.0636072	84.8095	-7.7112	-0.0909239
Series II	PH	KWSLivius_x_10DHS2_6	78.0509	79.8613	86.7366	83.299	-5.24807	-0.0630028	86.7366	-8.68573	-0.100139
Series II	PH	KWSLivius_x_10DHS2_7	81.0686	79.8613	79.0318	79.4466	1.62199	0.0204161	79.8613	1.20726	0.0151169
Series II	PH	KWSLivius_x_10DHS2_8	80.427	79.8613	84.2871	82.0742	-1.64722	-0.0200699	84.2871	-3.86012	-0.0457973
Series II	PH	KWSLivius_x_10DHS2_9	84.3221	79.8613	87.4817	83.6715	0.650554	0.0077751	87.4817	-3.15966	-0.036118
Series II	PH	KWSMalibu_x_10DHS2_1	89.13	82.2523	90.9046	86.5785	2.55147	0.0294701	90.9046	-1.77467	-0.0195224
Series II	PH	KWSMalibu_x_10DHS2_31	83.7631	82.2523	94.4565	88.3544	-4.59131	-0.0519647	94.4565	-10.6934	-0.11321
Series II	PH	KWSMalibu_x_10DHS2_32	84.277	82.2523	78.6475	80.4499	3.82706	0.0475707	82.2523	2.02466	0.0246152
Series II	PH	KWSMalibu_x_10DHS2_33	80.6095	82.2523	86.096	84.1742	-3.56467	-0.0423487	86.096	-5.48652	-0.0637256
Series II	PH	KWSMalibu_x_10DHS2_34	86.1374	82.2523	76.1163	79.1843	6.95308	0.0878088	82.2523	3.88507	0.0472336
Series II	PH	KWSMalibu_x_10DHS2_35	97.2684	82.2523	98.4491	90.3507	6.91773	0.0765653	98.4491	-1.18065	-0.0119925
Series II	PH	KWSMalibu_x_10DHS2_36	83.188	82.2523	98.3836	90.3179	-7.12997	-0.078943	98.3836	-15.1956	-0.154452
Series II	PH	KWSMalibu_x_10DHS2_37	84.0285	82.2523	84.2199	83.2361	0.792411	0.00952004	84.2199	-0.19135	-0.00227203
Series II	PH	KWSMalibu_x_10DHS2_38	83.8161	82.2523	97.4594	89.8559	-6.03978	-0.0672163	97.4594	-13.6433	-0.13999
Series II	PH	KWSMalibu_x_10DHS2_39	87.0213	82.2523	81.3536	81.803	5.21836	0.0637918	82.2523	4.76901	0.0579802
Series II	PH	KWSMalibu_x_10DHS2_40	96.122	82.2523	99.9321	91.0922	5.02975	0.055216	99.9321	-3.81015	-0.0381274
Series II	PH	KWSMalibu_x_10DHS2_41	86.1074	82.2523	83.4559	82.8541	3.2533	0.0392654	83.4559	2.65152	0.0317715
Series II	PH	KWSMalibu_x_10DHS2_42	96.4614	82.2523	94.8884	88.5704	7.89103	0.0890934	94.8884	1.57299	0.0165773
Series II	PH	KWSMalibu_x_10DHS2_43	80.5814	82.2523	98.8255	90.5389	-9.95749	-0.10998	98.8255	-18.2441	-0.184609
Series II	PH	KWSMalibu_x_10DHS2_44	88.5328	82.2523	102.006	92.1289	-3.59615	-0.0390339	102.006	-13.4728	-0.132079
Series II	PH	KWSMalibu_x_10DHS2_45	84.3747	82.2523	100.736	91.4944	-7.11973	-0.077816	100.736	-16.3618	-0.162422
Series II	PH	KWSMalibu_x_10DHS2_46	87.7167	82.2523	81.5058	81.8791	5.83761	0.0712955	82.2523	5.46437	0.0664342
Series II	PH	KWSMalibu_x_10DHS2_47	81.8061	82.2523	80.1621	81.2072	0.598953	0.00737561	82.2523	-0.446184	-0.00542458
Series II	PH	KWSMalibu_x_10DHS2_48	82.914	82.2523	86.6991	84.4757	-1.56166	-0.0184865	86.6991	-3.78503	-0.0436571
Series II	PH	KWSMalibu_x_10DHS2_49	82.1942	82.2523	79.0556	80.6539	1.54027	0.0190973	82.2523	-0.0581197	-0.000706602
Series II	PH	KWSMalibu_x_10DHS2_50	90.592	82.2523	88.2452	85.2488	5.34324	0.0626782	88.2452	2.34678	0.0265939
Series II	PH	KWSMalibu_x_10DHS2_51	83.3044	82.2523	83.3767	82.8145	0.48987	0.00591526	83.3767	-0.072294	-0.000867077
Series II	PH	KWSMalibu_x_10DHS2_52	93.3045	82.2523	95.4541	88.8532	4.45126	0.0500968	95.4541	-2.14964	-0.0225201
Series II	PH	KWSMalibu_x_10DHS2_53	83.7553	82.2523	79.4655	80.8589	2.89638	0.0358202	82.2523	1.50296	0.0182725
Series II	PH	KWSMalibu_x_10DHS2_54	94.387	82.2523	95.5185	88.8854	5.50158	0.0618952	95.5185	-1.13152	-0.0118461
Series II	PH	KWSMalibu_x_10DHS2_55	90.8623	82.2523	87.3149	84.7836	6.07869	0.0716965	87.3149	3.54741	0.0406278
Series II	PH	KWSMalibu_x_10DHS2_56	95.139	82.2523	96.7175	89.4849	5.6541	0.0631849	96.7175	-1.5785	-0.0163207
Series II	PH	KWSMalibu_x_10DHS2_57	89.8167	82.2523	89.8747	86.0635	3.75318	0.0436094	89.8747	-0.0579959	-0.000645297
Series II	PH	KWSMalibu_x_10DHS2_58	82.9363	82.2523	82.8931	82.5727	0.363541	0.00440268	82.8931	0.0431514	0.000520567
Series II	PH	KWSMalibu_x_10DHS2_59	88.6057	82.2523	79.0184	80.6353	7.97034	0.0988442	82.2523	6.35335	0.0772422
Series II	PH	KWSMalibu_x_10DHS2_60	87.6497	82.2523	76.8244	79.5383	8.11138	0.101981	82.2523	5.39739	0.0656198
Series II	PH	KWSMalibu_x_10DHS2_77	85.7604	82.2523	79.7686	81.0105	4.74998	0.0586341	82.2523	3.50811	0.0426506
Series II	PH	LGQuadrant_x_10DHS2_61	79.7721	80.4108	88.5674	84.4891	-4.71706	-0.0558304	88.5674	-8.79534	-0.0993068
Series II	PH	LGQuadrant_x_10DHS2_62	80.0149	80.4108	88.0654	84.2381	-4.22321	-0.0501341	88.0654	-8.05047	-0.0914147
Series II	PH	LGQuadrant_x_10DHS2_63	80.6776	80.4108	84.6739	82.5424	-1.86483	-0.0225924	84.6739	-3.99638	-0.0471973
Series II	PH	LGQuadrant_x_10DHS2_64	81.0198	80.4108	89.5354	84.9731	-3.95329	-0.046524	89.5354	-8.51558	-0.0951085
Series II	PH	LGQuadrant_x_10DHS2_65	77.8414	80.4108	88.9668	84.6888	-6.84743	-0.0808541	88.9668	-11.1254	-0.125051
Series II	PH	LGQuadrant_x_10DHS2_67	83.5878	80.4108	83.1712	81.791	1.79683	0.0219686	83.1712	0.416658	0.00500964
Series II	PH	LGQuadrant_x_10DHS2_68	81.1658	80.4108	84.5063	82.4586	-1.29276	-0.0156777	84.5063	-3.34048	-0.0395293
Series II	PH	LGQuadrant_x_10DHS2_69	81.8083	80.4108	84.4608	82.4358	-0.62753	-0.00761235	84.4608	-2.65251	-0.0314052
Series II	PH	LGQuadrant_x_10DHS2_70	85.8518	80.4108	81.1201	80.7655	5.08637	0.062977	81.1201	4.73173	0.05833
Series II	PH	LGQuadrant_x_10DHS2_71	82.9437	80.4108	81.9357	81.1732	1.7705	0.0218114	81.9357	1.00809	0.0123035
Series II	PH	LGQuadrant_x_10DHS2_72	83.7428	80.4108	83.5505	81.9806	1.76213	0.0214944	83.5505	0.192317	0.00230181
Series II	PH	LGQuadrant_x_10DHS2_73	80.8434	80.4108	73.9286	77.1697	3.67373	0.0476059	80.4108	0.432599	0.00537985
Series II	PH	LGQuadrant_x_10DHS2_74	81.008	80.4108	80.2247	80.3178	0.690224	0.00859366	80.4108	0.597159	0.00742635
Series II	PH	LGQuadrant_x_10DHS2_75	83.8595	80.4108	80.4944	80.4526	3.4069	0.0423467	80.4944	3.36512	0.0418057
Series II	PH	LGQuadrant_x_10DHS2_76	81.8862	80.4108	77.9393	79.175	2.7112	0.0342431	80.4108	1.47541	0.0183484
Series II	PH	LGQuadrant_x_10DHS2_77	80.8411	80.4108	79.7686	80.0897	0.751376	0.00938168	80.4108	0.430262	0.00535079
Series II	PH	LGQuadrant_x_10DHS2_78	82.615	80.4108	79.9586	80.1847	2.43033	0.0303091	80.4108	2.20421	0.0274119
Series II	PH	LGQuadrant_x_10DHS2_79	80.1354	80.4108	79.7346	80.0727	0.0626925	0.000782945	80.4108	-0.275439	-0.0034254
Series II	PH	LGQuadrant_x_10DHS2_80	78.602	80.4108	79.9637	80.1873	-1.58526	-0.0197695	80.4108	-1.80885	-0.022495
Series II	PH	LGQuadrant_x_10DHS2_81	81.1749	80.4108	80.6941	80.5524	0.622426	0.00772697	80.6941	0.480819	0.00595855
Series II	PH	LGQuadrant_x_10DHS2_82	79.8936	80.4108	79.6407	80.0258	-0.132171	-0.00165161	80.4108	-0.517232	-0.00643236
Series II	PH	LGQuadrant_x_10DHS2_83	80.4934	80.4108	78.4398	79.4253	1.06807	0.0134475	80.4108	0.0825355	0.00102642
Series II	PH	LGQuadrant_x_10DHS2_84	82.7851	80.4108	78.8486	79.6297	3.15541	0.0396261	80.4108	2.3743	0.0295271
Series II	PH	LGQuadrant_x_10DHS2_85	81.5723	80.4108	78.3779	79.3944	2.17796	0.0274322	80.4108	1.16151	0.0144447
Series II	PH	LGQuadrant_x_10DHS2_86	82.0489	80.4108	78.4516	79.4312	2.61768	0.0329553	80.4108	1.63805	0.0203711
Series II	PH	LGQuadrant_x_10DHS2_87	82.8723	80.4108	75.399	77.9049	4.96732	0.0637613	80.4108	2.46142	0.0306105
Series II	PH	LGQuadrant_x_10DHS2_88	80.4874	80.4108	77.0242	78.7175	1.76994	0.0224848	80.4108	0.0766088	0.000952717
Series II	PH	LGQuadrant_x_10DHS2_89	80.6247	80.4108	75.8	78.1054	2.51931	0.0322553	80.4108	0.213884	0.00265989
Series II	PH	LGQuadrant_x_10DHS2_90	82.9852	80.4108	77.5926	79.0017	3.98346	0.0504224	80.4108	2.57433	0.0320147
Series II	PH	LGQuadrant_x_10DHS2_91	80.0532	80.4108	75.1042	77.7575	2.29569	0.0295238	80.4108	-0.357605	-0.00444722
Series II	PH	LGQuadrant_x_10DHS2_92	81.0774	80.4108	75.9894	78.2001	2.87729	0.0367939	80.4108	0.666549	0.00828929
Series II	PH	LGQuadrant_x_10DHS2_93	78.4869	80.4108	73.6287	77.0198	1.46716	0.0190492	80.4108	-1.9239	-0.0239259
Series II	PH	Porthus_x_10DHS2_118	73.5876	74.5045	78.6713	76.5879	-3.00033	-0.0391749	78.6713	-5.0837	-0.0646195
Series II	PH	Porthus_x_10DHS2_119	80.6416	74.5045	81.6237	78.0641	2.57748	0.0330175	81.6237	-0.982114	-0.0120322
[truncated: 354 more rows]

## Sheet: Supplementary Table S10
Supplementary Table S10. Genotype information for the five key MTA loci on chromosome 5B associated with both heterotic and dominance effects for grain yield.
Genotype	wsnp_BF201102B_Ta_2_5	BobWhite_rep_c50066_63	AX-94830972	IAAV3261	Tdurum_contig44130_228
	chr5B_21415433	chr5B_21416168	chr5B_27606458	chr5B_54111421	chr5B_66600588
Benchmark	0	0	0	0	0
Bussard	2	2	0	2	2
Hermann	0	0	0	0	0
KWSFerrum	0	0	0	0	0
Mulan	0	0	0	0	0
Porthus	0	0	0	0	0
10DH_145	0	0	0	0	0
10DH_146	0	0	0	0	0
10DH_147	0	0	0	0	0
10DH_148	0	0	0	0	0
10DH_149	0	0	0	0	0
10DH_150	0	0	0	0	1
10DH_151	0	0	0	0	0
10DH_152	0	0	0	0	0
10DH_153	0	0	0	0	0
10DH_154	0	0	0	0	0
10DH_155	0	0	0	0	0
10DH_156	0	0	0	0	0
10DH_157	0	0	0	0	0
10DH_158	0	0	0	0	0
10DH_159	0	0	0	0	0
10DH_160	0	0	0	0	0
10DH_161	0	0	0	0	0
10DH_162	0	0	0	0	0
10DH_163	0	0	0	0	0
10DH_164	0	0	0	0	0
10DH_165	0	0	0	0	0
10DH_166	0	0	0	0	0
10DH_167	0	0	0	0	0
10DH_168	0	0	0	0	0
10DH_169	0	0	0	0	0
10DH_170	0	0	0	0	0
10DH_171	0	0	0	0	0
10DH_172	0	0	0	0	0
10DH_173	0	0	0	0	0
10DH_174	0	0	0	0	0
10DH_213	0	0	0	0	0
10DH_214	0	0	0	0	0
10DH_215	0	0	0	0	0
10DH_216	0	0	0	0	0
10DH_217	0	0	0	0	0
10DH_218	0	0	0	0	0
10DH_219	0	0	0	0	0
10DH_220	0	0	0	0	0
10DH_221	0	0	0	0	0
10DH_222	0	0	0	0	0
10DH_223	0	0	0	0	0
10DH_224	0	0	0	0	0
10DH_225	0	0	0	0	1
10DH_226	0	0	0	0	0
10DH_227	0	0	0	0	0
10DH_228	0	0	0	0	0
10DH_229	0	0	0	0	0
10DH_230	0	0	0	0	0
10DH_231	0	0	0	0	0
10DH_232	0	0	0	0	0
10DH_233	0	0	0	0	0
10DH_234	0	0	0	0	0
10DH_235	0	0	0	0	0
10DH_236	0	0	0	0	0
10DH_237	0	0	0	0	0
10DH_238	0	0	0	0	0
10DH_239	0	0	0	0	0
10DH_240	0	0	0	0	0
10DH_241	0	0	0	0	0
10DH_242	0	0	0	0	0
10DH_243	0	0	0	0	0
10DH_244	0	0	0	0	0
10DH_245	0	0	0	0	0
10DH_246	0	0	0	0	0
10DH_247	0	0	0	0	0
10DH_248	0	0	0	0	0
10DH_249	0	0	0	0	0
10DH_250	0	0	0	0	0
10DH_251	0	0	0	0	0
10DH_253	0	0	0	0	0
10DH_254	0	0	0	0	0
10DH_255	0	0	0	0	0
10DH_256	0	0	0	0	0
10DH_257	0	0	0	0	0
10DH_258	0	0	0	0	0
10DH_259	0	0	0	0	0
10DH_260	0	0	0	0	0
10DH_261	0	0	0	0	0
10DH_262	0	0	0	0	0
10DH_263	0	0	0	0	0
10DH_264	0	0	0	0	0
10DH_265	0	0	0	0	0
10DH_266	0	0	0	0	0
10DH_267	0	0	0	0	0
10DH_268	0	0	0	0	0
10DH_269	0	0	0	0	0
10DH_270	0	0	0	0	0
10DH_271	0	0	0	0	0
10DH_272	0	0	0	0	0
10DH_273	0	0	0	0	0
10DH_274	0	0	0	0	0
10DH_456	0	0	0	0	0
10DH_457	0	0	0	0	0
10DH_458	0	0	0	0	0
10DH_459	0	0	0	0	0
10DH_460	0	0	0	0	0
10DH_461	0	0	0	0	0
10DH_462	0	0	0	0	0
10DH_463	0	0	0	0	0
10DH_464	0	0	0	0	0
10DH_465	0	0	0	0	0
10DH_466	0	0	0	0	0
10DH_467	0	0	0	0	0
10DH_468	0	0	0	0	0
10DH_469	0	0	0	0	0
10DH_470	0	0	0	0	0
10DH_471	0	0	0	0	0
10DH_175	0	0	0	0	0
10DH_176	0	0	0	0	0
10DH_177	0	0	0	0	0
10DH_178	0	0	0	0	0
10DH_179	0	0	0	0	0
10DH_180	0	0	0	0	0
10DH_181	0	0	0	0	0
10DH_182	0	0	0	0	0
10DH_183	0	0	0	0	0
10DH_184	0	0	0	0	0
10DH_185	0	0	0	0	0
10DH_186	0	0	0	0	0
10DH_187	0	0	0	0	0
10DH_188	2	2	2	2	2
10DH_190	0	0	0	0	0
10DH_191	0	0	0	0	0
10DH_192	0	0	0	0	0
10DH_193	0	0	0	0	0
10DH_194	0	0	0	0	0
10DH_195	0	0	0	0	0
10DH_196	0	0	0	0	0
10DH_197	0	0	0	0	0
10DH_199	0	0	0	0	0
10DH_200	0	0	0	0	0
10DH_201	0	0	0	0	0
10DH_202	0	0	0	0	0
10DH_203	0	0	0	0	0
10DH_204	0	0	0	0	0
10DH_205	0	0	0	0	0
10DH_206	0	0	0	0	0
10DH_207	0	0	0	0	0
10DH_209	0	0	0	0	0
10DH_210	2	2	2	2	2
10DH_211	1	2	0	1	1
10DH_449	0	0	0	0	0
10DH_450	0	0	0	0	0
10DH_451	0	0	0	0	0
10DH_452	0	0	0	0	0
10DH_453	0	0	0	0	0
10DH_454	0	0	0	0	0
10DH_455	0	0	0	0	0
Benchmark_x_10DH_145	0	0	0	0	0
Benchmark_x_10DH_146	0	0	0	0	0
Benchmark_x_10DH_147	0	0	0	0	0
Benchmark_x_10DH_148	0	0	0	0	0
Benchmark_x_10DH_149	0	0	0	0	0
Benchmark_x_10DH_150	0	0	0	0	0.5
Benchmark_x_10DH_151	0	0	0	0	0
Benchmark_x_10DH_152	0	0	0	0	0
Benchmark_x_10DH_153	0	0	0	0	0
Benchmark_x_10DH_154	0	0	0	0	0
Benchmark_x_10DH_155	0	0	0	0	0
Benchmark_x_10DH_156	0	0	0	0	0
Benchmark_x_10DH_157	0	0	0	0	0
Benchmark_x_10DH_158	0	0	0	0	0
Benchmark_x_10DH_159	0	0	0	0	0
Benchmark_x_10DH_160	0	0	0	0	0
Benchmark_x_10DH_161	0	0	0	0	0
Benchmark_x_10DH_162	0	0	0	0	0
Benchmark_x_10DH_163	0	0	0	0	0
Benchmark_x_10DH_164	0	0	0	0	0
Benchmark_x_10DH_165	0	0	0	0	0
Benchmark_x_10DH_166	0	0	0	0	0
Benchmark_x_10DH_167	0	0	0	0	0
Benchmark_x_10DH_168	0	0	0	0	0
Benchmark_x_10DH_169	0	0	0	0	0
Benchmark_x_10DH_170	0	0	0	0	0
Benchmark_x_10DH_171	0	0	0	0	0
Benchmark_x_10DH_172	0	0	0	0	0
Benchmark_x_10DH_173	0	0	0	0	0
Benchmark_x_10DH_174	0	0	0	0	0
Benchmark_x_10DH_213	0	0	0	0	0
Benchmark_x_10DH_214	0	0	0	0	0
Benchmark_x_10DH_215	0	0	0	0	0
Benchmark_x_10DH_216	0	0	0	0	0
Benchmark_x_10DH_217	0	0	0	0	0
Benchmark_x_10DH_218	0	0	0	0	0
Benchmark_x_10DH_219	0	0	0	0	0
Benchmark_x_10DH_220	0	0	0	0	0
Benchmark_x_10DH_221	0	0	0	0	0
Benchmark_x_10DH_222	0	0	0	0	0
Benchmark_x_10DH_223	0	0	0	0	0
Benchmark_x_10DH_224	0	0	0	0	0
Benchmark_x_10DH_225	0	0	0	0	0.5
Benchmark_x_10DH_226	0	0	0	0	0
Benchmark_x_10DH_227	0	0	0	0	0
Benchmark_x_10DH_228	0	0	0	0	0
Benchmark_x_10DH_229	0	0	0	0	0
Benchmark_x_10DH_230	0	0	0	0	0
Benchmark_x_10DH_231	0	0	0	0	0
Benchmark_x_10DH_232	0	0	0	0	0
Benchmark_x_10DH_233	0	0	0	0	0
Benchmark_x_10DH_234	0	0	0	0	0
Benchmark_x_10DH_235	0	0	0	0	0
Benchmark_x_10DH_236	0	0	0	0	0
Benchmark_x_10DH_237	0	0	0	0	0
Benchmark_x_10DH_238	0	0	0	0	0
Benchmark_x_10DH_239	0	0	0	0	0
Benchmark_x_10DH_240	0	0	0	0	0
Benchmark_x_10DH_241	0	0	0	0	0
Benchmark_x_10DH_242	0	0	0	0	0
Benchmark_x_10DH_243	0	0	0	0	0
Benchmark_x_10DH_244	0	0	0	0	0
Benchmark_x_10DH_245	0	0	0	0	0
Benchmark_x_10DH_246	0	0	0	0	0
Benchmark_x_10DH_247	0	0	0	0	0
Benchmark_x_10DH_248	0	0	0	0	0
Benchmark_x_10DH_249	0	0	0	0	0
Benchmark_x_10DH_250	0	0	0	0	0
Benchmark_x_10DH_251	0	0	0	0	0
Benchmark_x_10DH_253	0	0	0	0	0
Benchmark_x_10DH_254	0	0	0	0	0
Benchmark_x_10DH_255	0	0	0	0	0
Benchmark_x_10DH_256	0	0	0	0	0
Benchmark_x_10DH_257	0	0	0	0	0
Benchmark_x_10DH_258	0	0	0	0	0
Benchmark_x_10DH_259	0	0	0	0	0
Benchmark_x_10DH_260	0	0	0	0	0
Benchmark_x_10DH_261	0	0	0	0	0
Benchmark_x_10DH_262	0	0	0	0	0
Benchmark_x_10DH_263	0	0	0	0	0
Benchmark_x_10DH_264	0	0	0	0	0
Benchmark_x_10DH_265	0	0	0	0	0
Benchmark_x_10DH_266	0	0	0	0	0
Benchmark_x_10DH_267	0	0	0	0	0
Benchmark_x_10DH_268	0	0	0	0	0
Benchmark_x_10DH_269	0	0	0	0	0
Benchmark_x_10DH_270	0	0	0	0	0
Benchmark_x_10DH_271	0	0	0	0	0
Benchmark_x_10DH_272	0	0	0	0	0
Benchmark_x_10DH_273	0	0	0	0	0
Benchmark_x_10DH_274	0	0	0	0	0
Bussard_x_10DH_456	1	1	0	1	1
Bussard_x_10DH_457	1	1	0	1	1
Bussard_x_10DH_458	1	1	0	1	1
Bussard_x_10DH_459	1	1	0	1	1
Bussard_x_10DH_460	1	1	0	1	1
Bussard_x_10DH_461	1	1	0	1	1
Bussard_x_10DH_462	1	1	0	1	1
Bussard_x_10DH_463	1	1	0	1	1
Bussard_x_10DH_464	1	1	0	1	1
Bussard_x_10DH_465	1	1	0	1	1
Bussard_x_10DH_466	1	1	0	1	1
Bussard_x_10DH_467	1	1	0	1	1
Bussard_x_10DH_468	1	1	0	1	1
Bussard_x_10DH_469	1	1	0	1	1
Bussard_x_10DH_470	1	1	0	1	1
Bussard_x_10DH_471	1	1	0	1	1
Hermann_x_10DH_175	0	0	0	0	0
Hermann_x_10DH_176	0	0	0	0	0
Hermann_x_10DH_177	0	0	0	0	0
Hermann_x_10DH_178	0	0	0	0	0
Hermann_x_10DH_179	0	0	0	0	0
Hermann_x_10DH_180	0	0	0	0	0
Hermann_x_10DH_181	0	0	0	0	0
Hermann_x_10DH_182	0	0	0	0	0
Hermann_x_10DH_183	0	0	0	0	0
Hermann_x_10DH_184	0	0	0	0	0
Hermann_x_10DH_185	0	0	0	0	0
Hermann_x_10DH_186	0	0	0	0	0
Hermann_x_10DH_187	0	0	0	0	0
Hermann_x_10DH_188	1	1	1	1	1
Hermann_x_10DH_190	0	0	0	0	0
Hermann_x_10DH_191	0	0	0	0	0
Hermann_x_10DH_192	0	0	0	0	0
Hermann_x_10DH_193	0	0	0	0	0
Hermann_x_10DH_194	0	0	0	0	0
Hermann_x_10DH_195	0	0	0	0	0
Hermann_x_10DH_196	0	0	0	0	0
Hermann_x_10DH_197	0	0	0	0	0
Hermann_x_10DH_199	0	0	0	0	0
Hermann_x_10DH_200	0	0	0	0	0
Hermann_x_10DH_201	0	0	0	0	0
Hermann_x_10DH_202	0	0	0	0	0
Hermann_x_10DH_203	0	0	0	0	0
Hermann_x_10DH_204	0	0	0	0	0
Hermann_x_10DH_205	0	0	0	0	0
Hermann_x_10DH_206	0	0	0	0	0
Hermann_x_10DH_207	0	0	0	0	0
Hermann_x_10DH_209	0	0	0	0	0
Hermann_x_10DH_210	1	1	1	1	1
Hermann_x_10DH_211	0.5	1	0	0.5	0.5
Hermann_x_10DH_449	0	0	0	0	0
Hermann_x_10DH_450	0	0	0	0	0
Hermann_x_10DH_451	0	0	0	0	0
Hermann_x_10DH_452	0	0	0	0	0
Hermann_x_10DH_453	0	0	0	0	0
Hermann_x_10DH_454	0	0	0	0	0
Hermann_x_10DH_455	0	0	0	0	0
KWSFerrum_x_10DH_175	0	0	0	0	0
KWSFerrum_x_10DH_176	0	0	0	0	0
KWSFerrum_x_10DH_177	0	0	0	0	0
KWSFerrum_x_10DH_178	0	0	0	0	0
KWSFerrum_x_10DH_179	0	0	0	0	0
KWSFerrum_x_10DH_180	0	0	0	0	0
KWSFerrum_x_10DH_181	0	0	0	0	0
KWSFerrum_x_10DH_182	0	0	0	0	0
KWSFerrum_x_10DH_183	0	0	0	0	0
KWSFerrum_x_10DH_184	0	0	0	0	0
KWSFerrum_x_10DH_185	0	0	0	0	0
KWSFerrum_x_10DH_186	0	0	0	0	0
KWSFerrum_x_10DH_187	0	0	0	0	0
KWSFerrum_x_10DH_188	1	1	1	1	1
KWSFerrum_x_10DH_190	0	0	0	0	0
KWSFerrum_x_10DH_191	0	0	0	0	0
KWSFerrum_x_10DH_192	0	0	0	0	0
KWSFerrum_x_10DH_193	0	0	0	0	0
KWSFerrum_x_10DH_194	0	0	0	0	0
KWSFerrum_x_10DH_195	0	0	0	0	0
KWSFerrum_x_10DH_196	0	0	0	0	0
KWSFerrum_x_10DH_197	0	0	0	0	0
KWSFerrum_x_10DH_199	0	0	0	0	0
KWSFerrum_x_10DH_200	0	0	0	0	0
KWSFerrum_x_10DH_201	0	0	0	0	0
KWSFerrum_x_10DH_202	0	0	0	0	0
KWSFerrum_x_10DH_203	0	0	0	0	0
KWSFerrum_x_10DH_204	0	0	0	0	0
KWSFerrum_x_10DH_205	0	0	0	0	0
KWSFerrum_x_10DH_206	0	0	0	0	0
KWSFerrum_x_10DH_207	0	0	0	0	0
KWSFerrum_x_10DH_209	0	0	0	0	0
KWSFerrum_x_10DH_210	1	1	1	1	1
KWSFerrum_x_10DH_211	0.5	1	0	0.5	0.5
KWSFerrum_x_10DH_213	0	0	0	0	0
KWSFerrum_x_10DH_214	0	0	0	0	0
KWSFerrum_x_10DH_215	0	0	0	0	0
KWSFerrum_x_10DH_216	0	0	0	0	0
KWSFerrum_x_10DH_217	0	0	0	0	0
KWSFerrum_x_10DH_218	0	0	0	0	0
KWSFerrum_x_10DH_219	0	0	0	0	0
KWSFerrum_x_10DH_220	0	0	0	0	0
KWSFerrum_x_10DH_221	0	0	0	0	0
KWSFerrum_x_10DH_222	0	0	0	0	0
KWSFerrum_x_10DH_223	0	0	0	0	0
KWSFerrum_x_10DH_224	0	0	0	0	0
KWSFerrum_x_10DH_225	0	0	0	0	0.5
KWSFerrum_x_10DH_226	0	0	0	0	0
KWSFerrum_x_10DH_227	0	0	0	0	0
KWSFerrum_x_10DH_228	0	0	0	0	0
KWSFerrum_x_10DH_229	0	0	0	0	0
KWSFerrum_x_10DH_230	0	0	0	0	0
KWSFerrum_x_10DH_231	0	0	0	0	0
KWSFerrum_x_10DH_232	0	0	0	0	0
KWSFerrum_x_10DH_233	0	0	0	0	0
KWSFerrum_x_10DH_234	0	0	0	0	0
KWSFerrum_x_10DH_235	0	0	0	0	0
KWSFerrum_x_10DH_236	0	0	0	0	0
KWSFerrum_x_10DH_237	0	0	0	0	0
KWSFerrum_x_10DH_238	0	0	0	0	0
KWSFerrum_x_10DH_239	0	0	0	0	0
KWSFerrum_x_10DH_240	0	0	0	0	0
KWSFerrum_x_10DH_241	0	0	0	0	0
KWSFerrum_x_10DH_242	0	0	0	0	0
KWSFerrum_x_10DH_243	0	0	0	0	0
KWSFerrum_x_10DH_244	0	0	0	0	0
KWSFerrum_x_10DH_245	0	0	0	0	0
KWSFerrum_x_10DH_246	0	0	0	0	0
KWSFerrum_x_10DH_247	0	0	0	0	0
KWSFerrum_x_10DH_248	0	0	0	0	0
KWSFerrum_x_10DH_249	0	0	0	0	0
KWSFerrum_x_10DH_250	0	0	0	0	0
KWSFerrum_x_10DH_251	0	0	0	0	0
KWSFerrum_x_10DH_253	0	0	0	0	0
KWSFerrum_x_10DH_254	0	0	0	0	0
KWSFerrum_x_10DH_255	0	0	0	0	0
KWSFerrum_x_10DH_256	0	0	0	0	0
KWSFerrum_x_10DH_257	0	0	0	0	0
KWSFerrum_x_10DH_258	0	0	0	0	0
KWSFerrum_x_10DH_259	0	0	0	0	0
KWSFerrum_x_10DH_260	0	0	0	0	0
KWSFerrum_x_10DH_261	0	0	0	0	0
KWSFerrum_x_10DH_262	0	0	0	0	0
KWSFerrum_x_10DH_263	0	0	0	0	0
KWSFerrum_x_10DH_264	0	0	0	0	0
KWSFerrum_x_10DH_265	0	0	0	0	0
KWSFerrum_x_10DH_266	0	0	0	0	0
KWSFerrum_x_10DH_267	0	0	0	0	0
KWSFerrum_x_10DH_268	0	0	0	0	0
KWSFerrum_x_10DH_269	0	0	0	0	0
KWSFerrum_x_10DH_270	0	0	0	0	0
KWSFerrum_x_10DH_271	0	0	0	0	0
KWSFerrum_x_10DH_272	0	0	0	0	0
KWSFerrum_x_10DH_273	0	0	0	0	0
KWSFerrum_x_10DH_274	0	0	0	0	0
KWSFerrum_x_10DH_456	0	0	0	0	0
KWSFerrum_x_10DH_457	0	0	0	0	0
KWSFerrum_x_10DH_458	0	0	0	0	0
KWSFerrum_x_10DH_459	0	0	0	0	0
KWSFerrum_x_10DH_460	0	0	0	0	0
KWSFerrum_x_10DH_461	0	0	0	0	0
KWSFerrum_x_10DH_462	0	0	0	0	0
KWSFerrum_x_10DH_463	0	0	0	0	0
KWSFerrum_x_10DH_464	0	0	0	0	0
KWSFerrum_x_10DH_465	0	0	0	0	0
KWSFerrum_x_10DH_466	0	0	0	0	0
KWSFerrum_x_10DH_467	0	0	0	0	0
KWSFerrum_x_10DH_468	0	0	0	0	0
KWSFerrum_x_10DH_469	0	0	0	0	0
KWSFerrum_x_10DH_470	0	0	0	0	0
KWSFerrum_x_10DH_471	0	0	0	0	0
Mulan_x_10DH_449	0	0	0	0	0
Mulan_x_10DH_450	0	0	0	0	0
Mulan_x_10DH_451	0	0	0	0	0
Mulan_x_10DH_452	0	0	0	0	0
Mulan_x_10DH_453	0	0	0	0	0
Mulan_x_10DH_454	0	0	0	0	0
Mulan_x_10DH_455	0	0	0	0	0
Porthus_x_10DH_145	0	0	0	0	0
Porthus_x_10DH_146	0	0	0	0	0
Porthus_x_10DH_147	0	0	0	0	0
Porthus_x_10DH_148	0	0	0	0	0
Porthus_x_10DH_149	0	0	0	0	0
Porthus_x_10DH_150	0	0	0	0	0.5
Porthus_x_10DH_151	0	0	0	0	0
Porthus_x_10DH_152	0	0	0	0	0
Porthus_x_10DH_153	0	0	0	0	0
Porthus_x_10DH_154	0	0	0	0	0
Porthus_x_10DH_155	0	0	0	0	0
Porthus_x_10DH_156	0	0	0	0	0
Porthus_x_10DH_157	0	0	0	0	0
Porthus_x_10DH_158	0	0	0	0	0
Porthus_x_10DH_159	0	0	0	0	0
Porthus_x_10DH_160	0	0	0	0	0
Porthus_x_10DH_161	0	0	0	0	0
Porthus_x_10DH_162	0	0	0	0	0
Porthus_x_10DH_163	0	0	0	0	0
Porthus_x_10DH_164	0	0	0	0	0
Porthus_x_10DH_165	0	0	0	0	0
Porthus_x_10DH_166	0	0	0	0	0
Porthus_x_10DH_167	0	0	0	0	0
Porthus_x_10DH_168	0	0	0	0	0
Porthus_x_10DH_169	0	0	0	0	0
Porthus_x_10DH_170	0	0	0	0	0
Porthus_x_10DH_171	0	0	0	0	0
Porthus_x_10DH_172	0	0	0	0	0
Porthus_x_10DH_173	0	0	0	0	0
Porthus_x_10DH_174	0	0	0	0	0
